# Supplementary material for: Incorporation of an invasive plant into a native insect herbivore food web
Source: PeerJ. 2016 May 10;4:e1954. doi: 10.7717/peerj.1954 (PMC4867706; doi:10.7717/peerj.1954)
Supplement: Table S1 [file peerj-04-1954-s003.xlsx]

## Sheet: Blad1
"code" is composed as follows: date (DDMMYY), followed by "PS" for Prunus serotina, PP for Prunus padus, followed by a sequential number of the tree of that particular species ampled on that particular date
"latdeg" etc. indicate derees and minutes for latitude and longitude, determined by GPS.
"dbh" = diameter at breast height
code	latdeg	latmin	longdeg	longmin	height (cm)	dbh (cm)	distance to nearest mature conspecific (m)	mature/sapling/seedling	sun/shade	Caenorhinus pauxillus	Tetrops praeustus	Furcipes rectirostris	Phyllobius oblongus	Polydrusus cervinus	Phyllobius argentatus	Strophosoma capitatum	Magdalis ruficornis	Curculio pyrrhoceras	Rhamphus oxyacanthae	Orchestes pilosus	Doydirhynchus austriacus	Yponomeuta evonymella	Euproctis similis	Euproctis chrysorrhoea	Orgyia antiqua	Amphipyra pyramidea	Operophtera brumata	Coleophora hemerobiella	Coleophora coracipennella	Psyche casta	Archips cf. xylosteana	Archips rosana / podana	Phigalia pilosaria	Agrochola cf. lota	Diloba caeruleocephala	Orthosia cruda	Orthosia populeti	Cosmia trapezina	Orthosia gracilis	Lymantria dispar	Orthosia cerasi	Orthosia gothica	Noctuid spec 1	Lymantriid spec. 1	cf. Cucullia spec. 1	cf. Agrochola spec. 1	Agrochola macilenta	Eupsilia transversa	Anorthoa munda
040510PS01	52	26.153	4	35.798	450	6	20	mature	sunny																		3
070510PS01	52	26.17	4	35.669	300	4	4	mature	sunny
070510PS02	52	26.142	4	35.643	500	10	5	mature	sunny																		11
070510PS03	52	26.093	4	35.634	650	20	10	mature	sunny																		5
070510PS04	52	25.674	4	35.686	400	5	2	mature	shady
070510PS05	52	25.448	4	35.611	900	25	2	mature	sunny																		4				1
070510PS06	52	25.393	4	35.592	200	3	5	mature	sunny																		10
070510PS07	52	25.359	4	35.611	200	1	4	mature	half-shaded
100610PS01	52	26.491	4	37.752	150	1	>20	sapling	sunny	1																	2
100610PS02	52	26.36	4	37.625	500	10	5	mature	shady																		2														1
100610PS03	52	26.321	4	37.584	500	7	7	mature	shady																		3
100610PS04	52	26.285	4	37.562	250	5	2	mature	shady																		2										1
100610PS05	52	26.289	4	37.549	500	4	1	sapling	shady																				3		11					1			1
100610PS06	52	26.305	4	37.445	250	4	15	mature	shady																		1				4					1	1	2
100610PS07	52	26.197	4	37.252	600	5	5	mature	shady																				2		1												1
150710PS01	52	26.76	4	37.579	200	1	>20	sapling	shady
150710PS02	52	26.723	4	37.193	200	1	6	sapling	half-shaded
150710PS03	52	26.733	4	37.12	370	5	>20	mature	sunny
150710PS04	52	26.688	4	37.045	1200	30	10	mature	sunny																				1
150710PS05	52	26.667	4	36.743	300	4	1	sapling	shady
150710PS06	52	26.668	4	37.093	100	0.5	1	sapling	shady																					1
150710PS07	52	26.689	4	37.275	600	12	>20	mature	half-shaded							1		1	1
150710PS08	52	26.69	4	37.308	200	1	1	sapling	shady																																			21
150710PS09	52	26.601	4	37.353	1500	30	5	mature	half-shaded																					1
160410PS01	52	24.865	4	35.758	100	1	5	sapling	sunny																		3
160410PS02	52	24.86	4	35.719	100	1	15	sapling	half-shaded
160410PS03	52	25.386	4	35.311	100	1	2	sapling	shady
160410PS04	52	25.695	4	35.969	200	2	5	sapling	half-shaded
200510PS01	52	26.106	4	36.032	300	5	2	mature	sunny														1				5								1
200510PS02	52	26.059	4	36.1	100	1	>20	sapling	sunny																		16								2
200510PS03	52	26.038	4	36.196	500	10	20	mature	sunny					1													8								1
200510PS04	52	25.993	4	36.214	400	6	6	mature	half-shaded																		12									1
200510PS05	52	25.892	4	36.235	220	2	3	sapling	half-shaded																		5
200510PS06	52	25.79	4	36.237	500	7	1	mature	sunny										1								1			1
200510PS07	52	25.777	4	36.274	350	4	1	mature	sunny			1															1				1
200510PS08	52	25.621	4	36.306	200	1	>20	sapling	sunny				1														11
220509PS01	52	25.386	4	35.362	400	5	2	mature	shady																		1
220509PS02	52	25.345	4	35.365	300	3.5	1.5	mature	shady
220509PS03	52	25.35	4	35.392	600	5	2.5	mature	sunny
220509PS04	52	25.327	4	35.416	250	3	2.5	mature	sunny								1
220509PS05	52	25.271	4	35.496	500	7	6	mature	sunny
220509PS06	52	25.237	4	35.52	200	2	4	mature	sunny
220509PS07	52	25.229	4	35.559	600	10	10	mature	sunny
220509PS08	52	25.249	4	35.667	450	6	6	mature	sunny																	1							1
220509PS09	52	25.259	4	35.75	300	3.5	5	mature	sunny																		1
220509PS10	52	25.137	4	35.738	200	1	15	mature	sunny																		2				2		1			1	1
220509PS11	52	25.11	4	35.724	350	7	15	mature	sunny																		4							1		3		2
220509PS12	52	25.092	4	35.791	450	8	>20	mature	sunny																		3				1												1
220509PS13	52	25.054	4	35.744	200	3.5	12	mature	sunny
220509PS14	52	24.996	4	35.681	200	1	20	sapling	half-shaded																		14						1
220509PS15	52	24.984	4	35.69	320	6	12	mature	sunny																1		7				1
220509PS16	52	24.874	4	35.842	130	0.5	7	sapling	shady																		6				1			1							1
250609PS01	52	25.165	4	36.098	500	8	2	mature	half-shaded																																				1
250609PS02	52	24.721	4	36.235	350	3	1	mature	sunny
250610PS01	52	26.139	4	37.207	250	2	4	mature	half-shaded																					1
250610PS02	52	25.996	4	37.179	600	17	6	mature	half-shaded
250610PS03	52	25.927	4	37.212	100	1	1	sapling	half-shaded																						1
250610PS04	52	25.852	4	36.947	300	3	1	mature	sunny													1							1
250610PS05	52	25.869	4	36.831	400	5	8	mature	sunny		1																		3
250610PS06	52	25.967	4	36.658	180	1	18	mature	sunny																					1							1
250610PS07	52	26.035	4	36.898	250	3	6	mature	sunny														2				1
250610PS08	52	25.963	4	36.885	300	3	2	mature	sunny																															1
250610PS09	52	25.886	4	36.732	400	9	2	mature	sunny																				1
280410PS01	52	26.162	4	36.315	400	6	3	mature	half-shaded																		8				1
280410PS02	52	26.303	4	35.902	750	22	>20	mature	sunny																		6				1
280410PS03	52	26.119	4	36.868	100	1	>20	sapling	sunny																		10				1
280410PS04	52	26.122	4	36.708	200	2	>20	mature	sunny																		8
280410PS05	52	26.081	4	36.627	200	1	1	mature	half-shaded																		8
280410PS06	52	26.048	4	36.575	200	3	2	mature	sunny
280410PS07	52	25.99	4	36.588	500	10	2	mature	sunny																		8
280410PS08	52	25.919	4	36.776	400	4	15	mature	shady																		4
280509PS01	52	25.415	4	35.179	350	7	4	mature	sunny																						1
280509PS02	52	25.372	4	35.207	450	9	2	mature	sunny
280509PS03	52	25.234	4	35.254	350	7	4	mature	sunny
280509PS04	52	25.207	4	35.286	550	15	2.5	mature	sunny
280509PS05	52	25.179	4	35.284	400	8	2	mature	sunny
280509PS06	52	25.133	4	35.313	400	6	6	mature	shady																		3
280509PS07	52	25.039	4	35.406	250	4	5	mature	sunny
280509PS08	52	24.868	4	35.577	400	7	15	mature	sunny			1																			1
280509PS09	52	24.844	4	35.633	300	8	7	mature	sunny
280509PS10	52	24.708	4	35.842	450	9	>20	mature	shady																						4						1
280510PS01	52	26.103	4	35.555	400	8	5	mature	sunny				3											1			1				1
280510PS02	52	25.721	4	35.728	300	4	2	mature	half-shaded		1																2
280510PS03	52	25.533	4	35.601	650	12	2	mature	half-shaded																		11									1
280510PS04	52	25.461	4	35.619	200	1	10	mature	sunny		2																9			1
280510PS05	52	25.372	4	35.645	250	2	15	sapling	half-shaded																		9
280510PS06	52	25.197	4	35.485	100	0.5	>20	sapling	shady																		9
280510PS07	52	25.188	4	35.432	100	0.5	>20	sapling	sunny																		17
280510PS08	52	25.211	4	35.283	100	0.5	>20	mature	sunny																			1
280510PS09	52	25.188	4	35.133	150	1	>20	mature	sunny	2	1						2
070512PS01	52	26.399	4	37.308	120	5	0.4	not recorded	shady																		1
070512PS02	52	26.402	4	37.311	140	4	1	not recorded	shady																		2
070512PS03	52	26.37	4	37.282	130	8	0.5	not recorded	half-shaded											1							1
070512PS04	52	26.371	4	37.271	210	5	0.5	not recorded	shady
070512PS05	52	26.37	4	37.265	250	10	1	not recorded	shady
070512PS06	52	26.379	4	37.253	220	10	0.5	not recorded	half-shaded
070512PS07	52	26.056	4	37.176	300	15	0.5	not recorded	half-shaded																		1
140512PS01	52	25.928	4	37.207	250	20	0.4	not recorded	shady												1						1
140512PS02	52	25.927	4	37.213	180	10	1	not recorded	shady																		2
140512PS03	52	25.929	4	37.209	250	25	1	not recorded	shady																		5									1
140512PS04	52	25.93	4	37.219	320	30	0.8	not recorded	shady																		3				1	1				1
140512PS05	52	25.95	4	37.229	210	10	1	not recorded	shady																		2
140512PS06	52	25.952	4	37.233	180	5	0.5	not recorded	shady																		1
150512PS01	52	26.197	4	37.575	210	15	0.6	not recorded	shady
150512PS02	52	26.217	4	37.546	230	10	0.3	not recorded	shady																		2																				1
150512PS03	52	26.302	4	37.508	210	10	0.4	not recorded	shady																		2
150512PS04	52	26.302	4	37.503	210	10	0.7	not recorded	shady																		1				1											1
150512PS05	52	26.307	4	37.505	230	15	1	not recorded	shady																		2
150512PS06	52	26.308	4	37.51	300	25	1.3	not recorded	shady
150512PS07	52	26.303	4	37.506	240	20	0.7	not recorded	shady				1														1
150512PS08	52	26.285	4	37.477	230	10	0.3	not recorded	shady
150512PS09	52	26.28	4	37.475	220	15	0.6	not recorded	shady																		1
150512PS10	52	26.289	4	37.475	10	5	0.3	not recorded	shady																		5
210512PS01	52	26.275	4	37.442	300	15	1	not recorded	shady																		6				1																1
210512PS02	52	26.316	4	37.484	210	10	0.1	not recorded	sunny
210512PS03	52	26.321	4	37.55	230	25	0.2	not recorded	half-shaded																		4									2
210512PS04	52	26.285	4	37.653	180	5	0.7	not recorded	shady																		1
210512PS05	52	26.284	4	37.655	180	5	0.7	not recorded	shady																		1
210512PS06	52	26.283	4	37.658	210	10	0.8	not recorded	shady																		1
220512PS01	52	25.779	4	36.887	240	10	1	not recorded	shady
220512PS02	52	25.779	4	36.888	320	20	1	not recorded	shady																		1
220512PS03	52	26.044	4	37.172	280	20	0.3	not recorded	shady																		1
220512PS04	52	26.039	4	37.171	270	10	0.5	not recorded	shady																		5					1				1
220512PS05	52	26.04	4	37.163	280	10	1	not recorded	shady																		3
220512PS06	52	26.039	4	37.162	210	5	1	not recorded	shady																		2									1
220512PS07	52	26.037	4	37.161	400	15	1	not recorded	shady																		6									2					1		1
220512PS08	52	26.039	4	37.171	180	5	0.3	not recorded	shady																		2									1
220512PS09	52	26.038	4	37.175	240	10	0.3	not recorded	shady																		4									1
220512PS10	52	26.036	4	37.16	400	10	0.4	not recorded	shady																		8									1
230512PS01	52	26.817	4	36.73	170	5	1	not recorded	shady																		6									1
230512PS02	52	26.828	4	36.731	210	10	0.8	not recorded	shady																		1
230512PS03	52	26.831	4	36.734	200	5	0.4	not recorded	shady																		4				1					1
230512PS04	52	26.83	4	36.728	200	5	0.5	not recorded	sunny
230512PS05	52	26.83	4	36.727	200	10	0.5	not recorded	half-shaded																						1				1	1
230512PS06	52	26.833	4	36.729	180	5	0.5	not recorded	half-shaded																		1
230512PS07	52	26.832	4	36.726	190	5	0.3	not recorded	sunny																		1
240512PS01	52	26.083	4	36.746	220	15	2	not recorded	shady																		2									2
240512PS02	52	26.084	4	36.747	180	5	2	not recorded	shady														1				1
240512PS03	52	26.082	4	36.65	200	10	0.3	not recorded	sunny
240512PS04	52	26.09	4	36.647	200	5	0.4	not recorded	sunny																		1									1
240512PS05	52	26.095	4	36.648	210	10	0.2	not recorded	shady																		10									2			1
240512PS06	52	26.097	4	36.644	270	15	0.6	not recorded	half-shaded			1															3				1					3			1
240512PS07	52	26.097	4	36.645	180	10	0.3	not recorded	half-shaded
250512PS01	52	26.033	4	36.642	270	15	1	not recorded	shady																		3				4	1				1
250512PS02	52	26.032	4	36.643	180	5	0.3	not recorded	shady																		1				2
250512PS03	52	26.031	4	36.639	210	10	0.4	not recorded	shady																		7				3					1
250512PS04	52	26.032	4	36.636	220	10	>20	not recorded	shady																		4				1					2
250512PS05	52	26.03	4	36.618	240	10	0.4	not recorded	shady																	1	11				1					1
250512PS06	52	26.029	4	36.615	210	10	0.6	not recorded	shady																		4									2
250512PS07	52	26.028	4	36.617	220	10	0.4	not recorded	shady																		4				2	1				4
070510PP01	52	25.73	4	35.677	420	5	2	mature	half-shaded																						1
070510PP02	52	25.531	4	35.706	450	10	5	mature	half-shaded																		7				19
070510PP03	52	25.516	4	35.687	250	2	7	mature	half-shaded																		6
070510PP04	52	25.458	4	35.641	650	15	20	mature	sunny																		13
070510PP05	52	25.42	4	35.586	300	3	20	mature	shady																		1				1
070510PP06	52	25.369	4	35.518	400	12	20	mature	sunny																		16
070510PP07	52	26.194	4	36.994	900	15	20	mature	half-shaded																		13
100610PP01	52	26.438	4	37.639	600	9	12	mature	half-shaded													10					1
100610PP02	52	26.355	4	37.621	500	7	15	mature	shady																		3
100610PP03	52	26.293	4	37.583	200	2	5	sapling	shady													16					1				8					1	1
100610PP04	52	26.282	4	37.538	500	3	8	mature	shady						1																2						1
100610PP05	52	26.311	4	37.548	750	11	1	mature	shady																		1		1
100610PP06	52	26.314	4	37.393	600	8	>20	mature	shady																		3														1
100610PP07	52	26.239	4	37.304	350	3	1	mature	shady																		1		1		3					1	4
150710PP01	52	26.657	4	37.677	700	10	5	mature	shady
150710PP02	52	26.69	4	37.678	800	13	1	mature	half-shaded
150710PP03	52	26.813	4	37.561	1200	25	15	mature	half-shaded
150710PP04	52	26.827	4	37.533	600	8	3	mature	sunny
150710PP05	52	26.717	4	37.198	500	10	6	mature	sunny
150710PP06	52	26.729	4	37.163	220	2	10	mature	sunny
150710PP07	52	26.719	4	37.098	320	4	1	mature	half-shaded
150710PP08	52	26.719	4	37.056	620	12	20	mature	sunny
150710PP09	52	26.698	4	37.003	400	5	1	mature	sunny
150710PP10	52	26.686	4	36.957	500	10	6	mature	half-shaded																				6
150710PP11	52	26.621	4	36.926	500	12	2	mature	shady																					1
150710PP12	52	26.639	4	36.972	900	14	6	mature	shady
150710PP13	52	26.666	4	37.069	400	3	5	mature	shady
150710PP14	52	26.682	4	37.113	1200	20	15	mature	shady																				1	1
150710PP15	52	26.713	4	37.244	700	12	5	mature	half-shaded
150710PP16	52	26.704	4	37.295	450	4	4	mature	shady
160410PP01	52	25.25	4	36.013	350	5	1	mature	shady																						1
160410PP02	52	24.957	4	35.875	600	15	5	mature	shady
160410PP03	52	24.892	4	35.876	450	10	2	mature	sunny																		9
160410PP04	52	24.832	4	35.45	400	5	>20	mature	sunny																						1
160410PP05	52	24.88	4	35.204	200	1	>20	mature	sunny
200510PP01	52	26.343	4	35.986	1000	20	6	mature	half-shaded																		28
200510PP02	52	26.085	4	36.082	700	14	12	mature	half-shaded																		19																						1
200510PP03	52	26.081	4	36.155	550	10	4	mature	sunny																		25
200510PP04	52	26.009	4	36.182	1300	30	>20	mature	shady																		26
200510PP05	52	25.871	4	36.231	850	12	>20	mature	shady																		7
200510PP06	52	25.796	4	36.22	500	5	2	mature	shady																		10
200510PP07	52	25.77	4	36.265	850	28	5	mature	half-shaded													64					13						1
200510PP08	52	25.685	4	36.303	800	13	2	mature	sunny																		18
200510PP09	52	25.619	4	36.281	1400	25	12	mature	half-shaded														1				18
220509PP01	52	25.234	4	35.847	300	2.5	2	mature	sunny																		3		1		1															2
220509PP02	52	25.051	4	35.839	900	17	5	mature	sunny																		8
220509PP03	52	25.12	4	35.782	800	11	>20	mature	shady																		2											2
220509PP04	52	25.14	4	35.775	1500	50	5	mature	sunny													19																										1
220509PP05	52	25.135	4	35.744	400	3	>20	mature	shady																	2	4												1
220509PP06	52	24.923	4	35.806	280	4	2	mature	sunny																		7
220509PP07	52	24.883	4	35.841	500	3	1.5	mature	shady																		2				5
250609PP01	52	25.254	4	36.053	500	7	1	mature	shady
250609PP02	52	25.111	4	36.71	200	3	>20	sapling	shady
250609PP03	52	24.681	4	35.79	550	9	5	mature	sunny
250610PP01	52	26.073	4	37.192	700	9	5	mature	shady
250610PP02	52	26.033	4	37.166	500	6	4	mature	shady																						1
250610PP03	52	25.999	4	37.197	300	5	>20	mature	half-shaded
250610PP04	52	25.915	4	37.194	550	8	0.5	mature	half-shaded																				1		1
250610PP05	52	25.885	4	37.046	800	15	>20	mature	half-shaded
250610PP06	52	25.855	4	37.031	550	6	15	mature	half-shaded
250610PP07	52	25.865	4	36.848	500	5	6	mature	half-shaded																						1
250610PP08	52	25.851	4	36.75	800	25	5	mature	sunny
250610PP09	52	25.878	4	36.711	400	6	5	mature	sunny													3							1
250610PP10	52	25.913	4	36.666	900	23	20	mature	sunny													2								1
250610PP11	52	26.091	4	36.713	900	15	12	mature	half-shaded																						1
250610PP12	52	26.052	4	36.709	750	15	12	mature	half-shaded
250610PP13	52	26.03	4	36.916	400	5	4	mature	half-shaded																						2
250610PP14	52	25.98	4	36.853	700	14	2	mature	sunny
250610PP15	52	25.926	4	36.76	500	12	>20	mature	half-shaded																				1
280410PP01	52	26.149	4	36.649	1000	20	12	mature	shady																		6
280410PP02	52	26.208	4	36.218	800	18	>20	mature	half-shaded																		6				1
280410PP03	52	25.96	4	36.048	200	2	5	sapling	half-shaded																		11
280410PP04	52	26.123	4	36.692	900	30	>20	mature	sunny																		16
280410PP05	52	26.098	4	36.635	700	12	>20	mature	half-shaded																		2
280410PP06	52	26.08	4	36.604	300	10	>20	sapling	half-shaded																		9
280410PP07	52	26.054	4	36.597	700	23	>20	mature	half-shaded																		15
280410PP08	52	25.97	4	36.659	650	8	1	mature	half-shaded													1					9				1
280509PP01	52	25.299	4	35.362	200	2	5	mature	sunny																		1				1															1
280509PP02	52	25.056	4	35.359	500	11	1	mature	sunny													26									1
280509PP03	52	24.977	4	35.468	400	7	1.5	mature	shady													12
280509PP04	52	24.756	4	35.847	800	10	>20	mature	shady													18
280510PP01	52	25.599	4	35.687	300	4	>20	mature	half-shaded																		13
280510PP02	52	25.676	4	35.792	200	2	>20	sapling	half-shaded																		20				1
280510PP03	52	25.405	4	35.657	1000	20	>20	mature	half-shaded													29					13
280510PP04	52	25.375	4	35.655	400	3	5	mature	half-shaded													8					6
280510PP05	52	25.361	4	35.652	450	5	>20	mature	half-shaded																		5				1					1
280510PP06	52	25.184	4	35.466	1000	25	6	mature	half-shaded													17					12
280510PP07	52	25.188	4	35.446	350	5	4	mature	half-shaded			1										5					9											1
280510PP08	52	25.167	4	35.069	450	5	7	mature	half-shaded																		17
280510PP09	52	25.159	4	34.989	300	15	6	mature	sunny													30					11					1
070512PP01	52	26.501	4	37.812	250	20	>20	not recorded	half-shaded																		4
070512PP02	52	26.517	4	37.735	230	15	14	not recorded	half-shaded																		3
070512PP03	52	26.549	4	37.68	240	15	0.8	not recorded	half-shaded																		4
070512PP04	52	26.559	4	37.646	260	18	10	not recorded	shady																		7
070512PP05	52	26.529	4	37.911	230	20	15	not recorded	shady
140512PP01	52	26.226	4	37.314	200	35	1	not recorded	shady																		9				1																1
140512PP02	52	26.263	4	37.346	450	20	1.5	not recorded	shady																		4																				1
140512PP03	52	26.245	4	37.409	200	10	7	not recorded	shady																		7									1
140512PP04	52	26.249	4	37.4	210	30	7	not recorded	shady																		3																				1
140512PP05	52	26.25	4	37.438	350	40	10	not recorded	shady																		8				2
140512PP06	52	26.244	4	37.472	260	15	0.7	not recorded	shady																		10				1								1
140512PP07	52	26.242	4	37.475	250	30	1	not recorded	shady				5														4
150512PP01	52	26.197	4	37.574	200	15	>20	not recorded	shady																		1																				1
150512PP02	52	26.217	4	37.545	350	50	1	not recorded	shady																		3												1
150512PP03	52	26.222	4	37.549	330	40	1	not recorded	shady																		6									1
150512PP04	52	26.252	4	37.555	420	40	1.5	not recorded	shady																		8
150512PP05	52	26.282	4	37.527	300	15	5	not recorded	shady																		11												1
150512PP06	52	26.286	4	37.538	240	10	5	not recorded	half-shaded				1														3
150512PP07	52	26.286	4	37.539	230	10	5	not recorded	half-shaded																		5
150512PP08	52	26.279	4	37.539	300	20	4.5	not recorded	shady																		3												1
150512PP09	52	26.258	4	37.552	200	10	1.5	not recorded	shady																		5
150512PP10	52	26.258	4	37.554	230	15	2	not recorded	shady																		8																				1
210512PP01	52	26.321	4	37.554	300	20	2	not recorded	half-shaded																		7				1	1				3											1
210512PP02	52	26.339	4	37.557	250	20	0.7	not recorded	shady																		6				1					1
210512PP03	52	26.341	4	37.546	320	15	1.5	not recorded	shady																		8					1				1
210512PP04	52	26.339	4	37.545	200	10	1.5	not recorded	shady																		8					1				4						1
210512PP05	52	26.336	4	37.583	330	15	0.3	not recorded	shady													2	1				4
210512PP06	52	26.336	4	37.578	150	5	0.3	not recorded	shady																		6
220512PP01	52	25.794	4	36.893	350	40	7	not recorded	shady																		4				1
220512PP02	52	25.786	4	36.887	200	10	3	not recorded	shady																		6				1
220512PP03	52	25.801	4	36.757	250	15	2.5	not recorded	shady																		7									3
220512PP04	52	25.803	4	36.759	250	25	2.5	not recorded	shady																		1				1
220512PP05	52	25.801	4	36.75	310	15	1	not recorded	shady																		4
220512PP06	52	25.801	4	36.751	400	25	1	not recorded	shady																		2				1					2
220512PP07	52	25.786	4	36.705	450	30	1	not recorded	shady																						1					4			2
220512PP08	52	25.787	4	36.705	200	20	1	not recorded	shady																							1
220512PP09	52	25.771	4	36.671	320	20	0.2	not recorded	half-shaded													3					2									2						1
220512PP10	52	25.723	4	36.671	330	25	0.2	not recorded	half-shaded																							1				2			1								1
230512PP01	52	25.714	4	36.87	240	10	0.2	not recorded	shady																		12
230512PP02	52	25.711	4	36.86	430	20	0.3	not recorded	shady																		1
230512PP03	52	25.69	4	36.819	260	15	4	not recorded	shady																		1									4
230512PP04	52	25.689	4	36.818	180	5	3	not recorded	shady																		4									1
230512PP05	52	25.687	4	36.817	280	15	1.5	not recorded	shady																		2					1				2
230512PP06	52	25.685	4	36.816	160	5	1.8	not recorded	shady																		12									3
230512PP07	52	25.677	4	36.813	220	10	2.5	not recorded	shady																		8					1				4			1								1
240512PP01	52	26.008	4	36.831	320	30	4	not recorded	shady													25					13									2
240512PP02	52	26.013	4	36.837	380	30	6	not recorded	half-shaded													2					11					1				2
240512PP03	52	26.006	4	36.824	400	30	0.2	not recorded	shady																		9					1
240512PP04	52	26.007	4	36.816	320	30	5	not recorded	shady																		9				1
240512PP05	52	25.998	4	36.813	220	25	0.2	not recorded	shady																		13
240512PP06	52	26.115	4	36.719	210	10	0.4	not recorded	half-shaded																		4				3					2
240512PP07	52	26.115	4	36.715	230	15	0.4	not recorded	half-shaded																		7				2	1				1
240512PP08	52	26.116	4	36.714	260	20	0.4	not recorded	shady																		10				1						1		2
250512PP01	52	26.165	4	36.752	350	25	2.5	not recorded	shady																		5				2	1				3
250512PP02	52	26.167	4	36.753	200	25	2.5	not recorded	shady																		6				1					2
250512PP03	52	26.208	4	36.75	240	35	5	not recorded	shady																		5					1				1			1
250512PP04	52	26.262	4	36.954	250	20	4	not recorded	shady																		5					2				1
250512PP05	52	26.238	4	37.068	300	30	1.5	not recorded	shady																		7
250512PP06	52	26.249	4	37.208	250	30	3.5	not recorded	shady																		2				1
250512PP07	52	26.249	4	37.207	260	20	3.5	not recorded	shady																		7					1				3
TOTALS										3	5	4	11	1	1	1	3	1	2	1	1	293	6	1	1	4	1179	1	24	9	129	20	4	2	5	99	12	7	15	1	4	3	3	21	1	3	10	1	1
serotina										3	5	3	5	1	0	1	3	1	2	1	1	1	4	1	1	2	399	1	11	6	53	4	3	2	5	41	5	4	3	1	3	1	3	21	1	0	2	0	0
padus										0	0	1	6	0	1	0	0	0	0	0	0	292	2	0	0	2	780	0	13	3	76	16	1	0	0	58	7	3	12	0	1	2	0	0	0	3	8	1	1
host specificity (see worksheet 2)										R	G	R	R	G	G	G	R	Quercus	R	Quercus	Pinus	M	G	R	G	G	G	R	G	G	G	G	G	G	R	G	G	G	G	G	G	G	?	?	?	?	G	G	G
[truncated: 33 more columns]

## Sheet: Blad2
SPECIES	Order	Family	host range	source		notes
Caenorhinus pauxillus	Coleoptera	Attelabidae	R	Leather (1985)
Tetrops praeustus	Coleoptera	Cerambycidae	G	Koch (1992)
Furcipes rectirostris	Coleoptera	Curculionidae	R	Leather (1985)
Phyllobius oblongus	Coleoptera	Curculionidae	R	Koch (1992)
Polydrusus cervinus	Coleoptera	Curculionidae	G	Koch (1992)
Phyllobius argentatus	Coleoptera	Curculionidae	G	Koch (1992)
Strophosoma capitatum	Coleoptera	Curculionidae	G	Koch (1992)
Magdalis ruficornis	Coleoptera	Curculionidae	R	Leather (1985)
Curculio pyrrhoceras	Coleoptera	Curculionidae	Quercus	Koch (1992)
Rhamphus oxyacanthae	Coleoptera	Curculionidae	R	Koch (1992)
Orchestes pilosus	Coleoptera	Curculionidae	Quercus	Koch (1992)
Doydirhynchus austriacus	Coleoptera	Nemonychidae	Pinus	Koch (1992)
Coleophora hemerobiella	Lepidoptera	Coleophoridae	R	Leather (1985)
Coleophora coracipennella	Lepidoptera	Coleophoridae	G	Leather (1985)
Euproctis similis	Lepidoptera	Erebidae	G	www.vlindernet.nl
Euproctis chrysorrhoea	Lepidoptera	Erebidae	R	Leather (1985)
Orgyia antiqua	Lepidoptera	Erebidae	G	Leather (1985)
Lymantria dispar	Lepidoptera	Erebidae	G	www.vlindernet.nl
Lymantriid spec. 1	Lepidoptera	Erebidae	?
Operophtera brumata	Lepidoptera	Geometridae	G	Leather (1985)
Phigalia pilosaria	Lepidoptera	Geometridae	G	Leather (1985)
Lomographa temerata	Lepidoptera	Geometridae	G	Leather (1985)
Erannis defoliaria	Lepidoptera	Geometridae	G	Leather (1985)
Agriopis leucophaearia	Lepidoptera	Geometridae	Quercus	www.vlindernet.nl
Geometrid spec. 1	Lepidoptera	Geometridae	?
Agriopis aurantiaria/margarinaria	Lepidoptera	Geometridae	G	Leather (1985)
Campaea margaritata	Lepidoptera	Geometridae	G	Leather (1985)
Hemithea aestivaria	Lepidoptera	Geometridae	G	Leather (1985)
Geometrid spec. 3	Lepidoptera	Geometridae	?
Cabera pusaria	Lepidoptera	Geometridae	G	www.vlindernet.nl
Amphipyra pyramidea	Lepidoptera	Noctuidae	G	Leather (1985)
Agrochola cf. lota	Lepidoptera	Noctuidae	G	Leather (1985)
Diloba caeruleocephala	Lepidoptera	Noctuidae	R	Leather (1985)
Orthosia cruda	Lepidoptera	Noctuidae	G	www.vlindernet.nl
Orthosia populeti	Lepidoptera	Noctuidae	G	www.vlindernet.nl
Cosmia trapezina	Lepidoptera	Noctuidae	G	www.vlindernet.nl
Orthosia gracilis	Lepidoptera	Noctuidae	G	Leather (1985)
Orthosia cerasi	Lepidoptera	Noctuidae	G	www.vlindernet.nl
Orthosia gothica	Lepidoptera	Noctuidae	G	Leather (1985)
Noctuid spec 1	Lepidoptera	Noctuidae	?
cf. Cucullia spec. 1	Lepidoptera	Noctuidae	?
cf. Agrochola spec. 1	Lepidoptera	Noctuidae	?
Agrochola macilenta	Lepidoptera	Noctuidae	G	www.vlindernet.nl
Eupsilia transversa	Lepidoptera	Noctuidae	G	Leather (1985)
Anorthoa munda	Lepidoptera	Noctuidae	G	www.vlindernet.nl
Craniophora ligustri	Lepidoptera	Noctuidae	Oleaceae	www.vlindernet.nl
Noctuid spec 2	Lepidoptera	Noctuidae	?
Nolid spec 1	Lepidoptera	Nolidae	?
Psyche casta	Lepidoptera	Psychidae	G	microlepidoptera.nl
Archips cf. xylosteana	Lepidoptera	Tortricidae	G	Leather (1985)
Archips rosana / podana	Lepidoptera	Tortricidae	G	microlepidoptera.nl
Yponomeuta evonymella	Lepidoptera	Yponomeutidae	M	Leather (1985)
unidentifiable caterpillars (multiple spp.)	Lepidoptera	unknown	?
Neurotoma saltuum/nemoralis	Hymenoptera	Pamphiliidae	R	www.q-bank.eu
Pareophora pruni	Hymenoptera	Tenthredinidae	P	Schedl & Oberprantacher, 2001. Z.Arb.Gem.Öst.Ent., 53: 57-62.
Periclista spec.	Hymenoptera	Tenthredinidae	Quercus	http://www.brc.ac.uk/dbif/
Tenthredinidae indet sp.	Hymenoptera	Tenthredinidae	?
Thysanoptera: Phlaeothripidae spec. 1	Thysanoptera	Phlaeothripidae	?
Limothrips cerealium	Thysanoptera	Thripidae	G	Hill, 1987. Agricultural Insect Pests of Temperate Regions and Their Control.
Rhopalosiphum padi	Hemiptera	Aphididae	M	Leather (1985)
Asiphonaphis pruni	Hemiptera	Aphididae	P	Robinson, 1964. Can. Ent., 96: 1093-1097
Aphis spec.	Hemiptera	Aphididae	?
Myzus spec.	Hemiptera	Aphididae	?
Aphrophora alni	Hemiptera	Aphrophoridae	G	http://www.brc.ac.uk/dbif/
Cercopis vulnerata	Hemiptera	Cercopidae	G	http://www.ecoflora.co.uk/
Alnetoidea alneti	Hemiptera	Cicadellidae	G	Leather (1985)
Empoasca vitis	Hemiptera	Cicadellidae	G	http://www.brc.ac.uk/dbif/
Edwardsiana frustrator	Hemiptera	Cicadellidae	G	http://www.brc.ac.uk/dbif/
Harpocera thoracica	Hemiptera	Miridae	Quercus	http://www.brc.ac.uk/dbif/
Miridae spec.	Hemiptera	Miridae	?
Cacopsylla spec.	Hemiptera	Psyllidae	R	http://www.brc.ac.uk/dbif/
Haematoloma dorsatum	Hemiptera	Rhopalidae	Pinus	Moraal, 1995. Nederl. Bosbouwtijdschr., (1995): 170-177.
