# Supplementary material for: Incorporation of an invasive plant into a native insect herbivore food web
Source: PeerJ. 2016 May 10;4:e1954. doi: 10.7717/peerj.1954 (PMC4867706; doi:10.7717/peerj.1954)
Supplement: Table S2 [file peerj-04-1954-s004.xlsx]

## Sheet: P.padus percentage
P.padus
Box number	Collection (NL/US/Galls)	Name of file of photograph	Collection date	Locality	Developmental stage	Infected leaves	Total leaves	Ratio	Notes
4840	NL	PPo109						#DIV/0!
4839	NL	PPo24	1959-08-02	Jouwe-ouwsterkaule, Haunther bosjes	LV	23	23	100
blanco	NL	PPo69	1974-04-30	Kippenburg, bosrand	LV, FL	30	30	100
blanco	NL	PPo74	1917-7	Liesbosch	LV	18	18	100
blanco	NL	PPo77	1900-8	Arnhem, onder a/d duno	LV, FB	22	22	100
4840	NL	PPo103	1952-04-27	Bennekom basrand	LV, FL	38	38	100
4840	NL	PPo112	1950-05-13	Raaphost wassenaar	LV, FL	11	11	100
4840	NL	PPo163	1952-06-10	Meerwijk te Nijmwegen	LV, FR	24	25	96
4840	NL	PPo139	1816	amersfoort	LV, FL	14	15	93.3333
4840	NL	PPo131	1826-6	Hanen	LV, FR	10	11	90.9091
4840	NL	PPo144	1904-05-04	Boekelor	LV, FL	26	29	89.6552
blanco	NL	PPo83	1914-05-08	Ankeveen	LV, S	20	24	83.3333
blanco	NL	PPo92	1967-5	Vogelenzang, bos	LV, S	4	5	80
4839	NL	PPo31	1930-06-08	Uterterps bos	LV	10	14	71.4286
4839	NL	PPo37	1927-07-28	Oldeberkoop	LV	10	14	71.4286
4840	NL	PPo140	1905-05-14	breda	LV, FL	14	20	70
4840	NL	PPo132	6-5-1871	-	LV, FL	25	39	64.1026
4839	NL	PPo27	1936-5	Den Haag	LV, FL	12	19	63.1579
4840	NL	PPo117	19-5-1843	domburg ,westhoeve	LV, FL	5	8	62.5
4840	NL	PPo129	mei 1898	Zwolle	LV, FL	18	29	62.069	zware HB kever schade
4840	NL	PPo158	n.n.	Heuten	LV, FL, FR	20	33	60.6061
4840	NL	PPo113	1950-05-13	Raaphorst Wassenaar	LV, FL	13	22	59.0909	Gallen door vroaseus pruni
blanco	NL	PPo71	1969-5	Lemele	LV, FL	10	17	58.8235
blanco	NL	PPo78	1966-05-09	n.n.	LV, FL	7	12	58.3333
4839	NL	PPo38	1933-04-01	Wageningen;Querceto-carpinetum langs bergrand	LV, FL	18	31	58.0645
4840	NL	PPo165	n.n.	Nijmwegen, bergen	LV, FL	18	32	56.25	herbarium kever?
4840	NL	PPo155	5	Nieuwhorst	LV, FL	19	34	55.8824
blanco	NL	PPo72	1977-04-26	Vechtstein	LV, FL	5	9	55.5556
blanco	NL	PPo70	n.n.	Zutphen	LV, FL	8	15	53.3333
4839	NL	PPo18	1945-04-09	Dordrecht	LV, FL	9	17	52.9412
4840	NL	PPo123	1955-	Linschoten	LV, FL	9	17	52.9412	shcimmel (wit)
4840	NL	PPo157	1811-5	Amersfoort	LV, FL	23	44	52.2727
4839	NL	PPo22	1936	Vaassen	LV, FL	12	23	52.1739
4839	NL	PPo19	1972-05-17	Giekerk, eendenkooi	LV	20	39	51.2821
4839	NL	PPo43	1969-06-13	Hiesel bij Sprengenhorst	LV, FR	5	10	50
blanco	NL	PPo67	1949-05-07	Duinweg	LV, S	12	24	50
blanco	NL	PPo75	1966-6	Wieringermeer	LV	10	20	50
blanco	NL	PPo86	n.n.	Dommeloever	LV, S	7	14	50
4840	NL	PPo118	1922-	Reigersbos Lisse	LV, FL	7	14	50
4840	NL	PPo156	1992-5	Soest, voetpas	LV, FL	9	18	50
blanco	NL	PPo98	1988-08-30	Overberg, rest van houtwal	LV	21	44	47.7273
4839	NL	PPo34	1930-05-07	Gaasterland	LV, FL	7	15	46.6667
4839	NL	PPo32	1949-07-04	Querceto-carpinetum St Geertruider bos	LV	6	13	46.1538
4839	NL	PPo55	1877-5	Baarn	LV, FL	6	13	46.1538
4840	NL	PPo162	1904-5	in de bossen	LV, FL	12	26	46.1538
4840	NL	PPo124	1902-5	Haarlem	LV, FL	16	36	44.4444
4840	NL	PPo138	-	drente	LV	20	45	44.4444
4839	NL	PPoo5	1955-05-24	Rinschoter bos	LV, S	15	34	44.1176
blanco	NL	PPo79	1901-05-16	Ankeveen	LV, FL	7	16	43.75
4840	NL	PPo161	1899-5-6	Gendringen	LV, FL	7	16	43.75
4840	NL	PPo133	-	-	LV, FL	10	23	43.4783
4840	NL	PPo128	1995-05-09	Haagse bos	LV, FL	6	14	42.8571
4839	NL	PPo63	1924-05-17	Beekhuizen	LV, FL	8	19	42.1053
blanco	NL	PPo97	1967-04-22	Wassenaar, loofbos	LV, FL	20	48	41.6667
4840	NL	PPo151	5-1834		LV, FL	9	22	40.9091
4839	NL	PPo16	1941-05-12	Den Haag, waalsdorperweg	LV, FL	10	25	40
4840	NL	PPo116	1893-	-	LV, FL	4	10	40
blanco	NL	PPo100	1933-05-25	Velzervarel, duinen	LV, S	5	13	38.4615
4839	NL	PPo62	1936-05-09	Den Haag, bosjes	LV, FL	8	21	38.0952
4839	NL	PPo56	n.n.	Groningen	LV, FL	3	8	37.5
4840	NL	PPo114	1975-05-17	Austiberg	LV, FL	9	24	37.5
4840	NL	PPo143	21-4-1872	Deventer	LV, FL	3	8	37.5
blanco	NL	PPo84	n.n.	Haarlemmerhout	LV, FL	10	27	37.037
4839	NL	PPo36	1942-7	Roden, Noord Drenthe, houtwal	LV, FL	7	19	36.8421
4839	NL	PPo58	1937-05-23	Wassenaar, Meiendel, Bierlap, duinbosje	LV, FL	12	33	36.3636
blanco	NL	PPo95	n.n.	n.n.	LV, FL	4	11	36.3636
4840	NL	PPo148	-	Zutfen	LV, FL	4	11	36.3636	HB kever
4840	NL	PPo160	n.n.	Gendringen	LV, FL	20	55	36.3636
4840	NL	PPo119	1901-05-08	B-R	LV, FL	5	14	35.7143
4840	NL	PPo152	3-5-1849	nieuwbroek	LV, FL	5	14	35.7143
4840	NL	PPo166	n.n.	Rijswijk	LV, FL	10	28	35.7143
4840	NL	PPo164	1947-5	Meerwijk te Nijmwegen	LV, FL	22	62	35.4839
4840	NL	PPo126	1924	Oostkappele	LV, FL	8	23	34.7826	HB kever
blanco	NL	PPo73	1908-5	Hechkerheken	LV, FL	9	26	34.6154
4839	NL	PPo49	1899-5-11	Lisse, reigersbos	LV, FL	11	32	34.375
blanco	NL	PPo94	n.n.	n.n.	LV, FL	12	35	34.2857
4839	NL	PPo52	1891-5-15	Den Haag	LV, FL	1	3	33.3333
4839	NL	PPo59	1938-05-08	Wassenaar, bos	LV, FL	5	15	33.3333
4840	NL	PPo102	1955-05-20	Hatsrtse? Vennen Akkerboom	LV, FL	5	15	33.3333
4840	NL	PPo122	1955-05-03	-	LV, FL	1	3	33.3333
blanco	NL	PPo64	1981-07-15	Bönnink, ten N. van Winterswijk	LV	7	22	31.8182	Gallen v. Phytophis pacli
4839	NL	PPo46	1971-05-09	Amersfoort, heg	LV, FL	19	60	31.6667	Verzameld voor pollen
4839	NL	PPo47	1889-5-9	Bloemendaal	LV, FL, S	12	38	31.5789
blanco	NL	PPo80	1958- zomer	Oegstgeest, landgoed "Oud Poelgeest"	LV	6	19	31.5789
		PPo136.1	1884	Hakhout	LV, FL	5	16	31.25	3 verschillende monsters op een vel
4839	NL	PPoo6	1930-05-13	Augentinusga? Bosch	LV, FL	11	36	30.5556
4840	NL	PPo145	28-4-1861	bos van wildam bij Goor	LV, FL	11	36	30.5556	HB kever
blanco	NL	PPo76	1946-04-26	Valkenburg	LV, FL	17	56	30.3571
blanco	NL	PPo101	5--19	Haarlem	LV, FL	3	10	30
4840	NL	PPo106	1899-5	elswoud	LV, FL	3	10	30
4840	NL	PPo115	1913-5	Bossen Terdenhout	LV, FL	3	10	30
4840	NL	PPo142	1948-04-18	-	LV, FL	9	30	30
4839	NL	PPoo2	1928-05-25	Vogelenzang, bosch	LV, FL	11	37	29.7297
4840	NL	PPo107	1969-05-10	amsterdamse waterlijding duinen	LV, FL	5	17	29.4118
4839	NL	PPo50	1906-05-14	Relp, beekkuiterbosch	LV, FL	11	39	28.2051
4839	NL	PPo25	1936-5	Den Haag	LV, FL	7	25	28	Schimmel?
4839	NL	PPo26	1941-05-29	Vogelenzang, duinen	LV, FL	10	36	27.7778
4839	NL	PPo35	1901-05-17	Waremmusehe Berg	LV, FL	10	36	27.7778
4840	NL	PPo121	1932-06-05	overveen	LV, FL	3	11	27.2727
4840	NL	PPo146	1924-06-18	Berkelhout	LV, FR	6	22	27.2727
4840	NL	PPo147	29-8-1869	Beeksbergen	LV	6	22	27.2727
4839	NL	PPo28	1940-5	Schiedam, maaskant	LV, FL	14	52	26.9231
4839	NL	PPo30	1924-05-13	Hill (bij kasteel Tongelaar)	LV, FL	16	60	26.6667	Gallen?
		PPo136.2	1872	Rijbos	LV, FL	4	15	26.6667	3 verschillende monsters op een vel
4839	NL	PPo23	1942-07-24	Mijngaarden, duinhelling	LV, FL, FR	5	19	26.3158
blanco	NL	PPo81	1977-05-07	Hengelo, Woolde, bos/weiland	LV, FL	10	38	26.3158
4840	NL	PPo159	1919-5	Utrecht, struiken	LV, FL	5	19	26.3158
4840	NL	PPo137	1859-	drente	LV	11	42	26.1905
blanco	NL	PPo88	1918-06-01	Vechten	LV, S	10	39	25.641
4839	NL	PPo14	1977-5	n.n.	LV, FL	4	16	25
blanco	NL	PPo89	n.n.	n.n.	LV, FL	22	88	25
4839	NL	PPo33	1948-04-23	Ageler Broek ten NW van Denekamp, Twenthe	LV, FL	16	66	24.2424
4839	NL	PPoo9	1940-5	Schiedam, maaskant	LV, FL	12	50	24
4839	NL	PPo20	1944-04-30	Ulvenhoutsche bos	LV, FL	5	21	23.8095
blanco	NL	PPo96	1958-05-21	Oostelijk flevoland	LV, FL	25	105	23.8095	Met rijshout aangevoerd
4839	NL	PPo57	1915-05-12	Amiloos?	LV, FL	12	51	23.5294
4839	NL	PPo53	1899-5-15	Haagsche bosch	LV, FL	5	22	22.7273
4840	NL	PPo154	1935-05-30	Bilthoven, heide	LV, FL, S	5	22	22.7273
4839	NL	PPo48	1886-5-20	Haagsche bosch	LV, FL	12	54	22.2222
4839	NL	PPoo3	1951-05-11	Nieuwersluis, bos van merreschans	LV, FL	12	55	21.8182
blanco	NL	PPo65	1916-04-29	Santpoort	LV, S	3	14	21.4286
4839	NL	PPo10	1952-05-22	Maastricht, Cannerberg	LV, FB, FR	9	43	20.9302
4840	NL	PPo136.3	1886	Diepveen	LV, FL	5	24	20.8333	3 verschillende monsters op een vel
4840	NL	PPo150	1875-	apeldoorn	LV, FL	10	49	20.4082	HB kever
4839	NL	PPoo7	1944-05-14	Ulocnhouth, bosch	LV, FL, S	18	89	20.2247
4839	NL	PPo11	1984-05-18	Wageningen	LV, FL	3	15	20
4839	NL	PPo60	1920-	Schevingen, bos	LV, FL	4	20	20
blanco	NL	PPo99	1952-04-26	Linschoterbos	LV, FL	9	45	20
blanco	NL	PPo87	1914-05-09	Ankeveen	LV	15	81	18.5185
4839	NL	PPoo8	1939-04-26	Bosjes in de buurt van vak B	LV, FL	16	87	18.3908
4839	NL	PPo45	1958-05-05	Brugello, twello	LV, FL	10	56	17.8571
4840	NL	PPo125	1902-4	Haarlem	LV, FL	10	56	17.8571
blanco	NL	PPo91	1871-5-11	Bloemendaalsche bos	LV, FL	6	34	17.6471
4839	NL	PPo51	1896-5-3	Haagsche bosch	LV, FL	8	47	17.0213
4839	NL	PPoo1	1929-05-20	Baarn, bosch bij Groeneveld	LV, FL	8	49	16.3265
4840	NL	PPo130	1840-6	Zwolle	LV, FL	2	12	16.6667
4839	NL	PPo40	1974-04-22	Valkenburg	LV, FL	7	44	15.9091
4840	NL	PPo105	1936-05-17	naardermeer bij de kooi	LV, FL	6	40	15
4839	NL	PPo44	1960-05-14	Vaassen, kanaal	LV, FL	10	67	14.9254
blanco	NL	PPo68	1956-05-06	Den Hout, bos	LV, FL	4	27	14.8148
blanco	NL	PPo85	1933-05-12	Eindhoven, bosjes Dommeloever	LV, FL	4	27	14.8148
4839	NL	PPo54	1926-04-30	Heer en Bosch	LV, FL	4	28	14.2857
blanco	NL	PPo82	1956-05-15	Breukelen, bos	LV, FL	8	59	13.5593
4839	NL	PPo29	1878	Appeldoorn	LV, FL, FR	3	23	13.0435
4840	NL	PPo104	1934-04-21	amsterdam	LV, FL	4	31	12.9032
4839	NL	PPo15	1941-05-14	Wassenaar zuidwijk	LV, FL	4	32	12.5
4840	NL	PPo110	1969-05-10	amsterdamse waterlijding duinen	LV, FL	1	8	12.5
4840	NL	PPo111	1976-08-22	Winterswijk Ratum bosrand	LV-FR	14	114	12.2807
blanco	NL	PPo90	1874-5-6	Haarlem, bos	LV, FL	3	25	12
4839	NL	PPo61	1917-	Beekhuizen, vijver	LV, FL	3	26	11.5385
4839	NL	PPo17	1929-05-11	Lindhoven	LV, FL	5	44	11.3636
4839	NL	PPoo4	1958-05-29	Het Woud, ten O. van Beekbergen	LV, S	4	36	11.1111
4840	NL	PPo127	1913-05-13	Breda	LV, FL	8	76	10.5263
4840	NL	PPo149	5-1846	Twello	LV, FL	6	59	10.1695
4839	NL	PPo13	1941-05-14	Wassenaar zuidwijk	LV, FL	3	30	10
4839	NL	PPo21	1944-04-27	Overveen	LV, FL	3	30	10
4840	NL	PPo134	-	Groningen	LV, FL	1	10	10
4840	NL	PPo153	1904-04-29	lent	LV, FL	2	22	9.09091
4839	NL	PPo42	1961-04-16	Strook heester langs weiland	LV, FL	4	47	8.51064
blanco	NL	PPo93	1933-05-18	Middelhorst	LV, S	2	41	4.87805
4839	NL	PPo12	1941-07-19	Poelgeest	LV, FL	1	34	2.94118
4839	NL	PPo41	1974-04-20	Wassenaar , duinen	LV, FL	0	4	0
blanco	NL	PPo66	1913-5	Haagsche bosch	LV, FL	0	4	0
4840	NL	PPo108	1972-8	amsterdamse waterlijding duinen	LV, FL	0	23	0
4840	NL	PPo120	1931-06-18	terschelling	LV, FL	0	1	0
4840	NL	PPo135	-	-	LV, FL	0	6	0
4840	NL	PPo141	1912-1915	oostebroeksebos bij utrecht	LV	0	9	0

## Sheet: P.serotina percentage
P.serotina
Box number	Collection (NL/US/Galls)	Name of file of photograph	Collection date	Locality	Developmental stage	Infected leaves	Total leaves	Ratio	Notes
4842	NL	PS026	1936-	Ameland (duin)	LV	3	3	100	Beschadigd door helangers bijtje
933	US	PSU004	1952-06-14	Potomac maryland (bos)	LV, FL	100	100	100	worms
4842	NL	PS032	1972-06-05	liemers bij stokkum (bos)	LV, FL	17	23	73.913
4842	NL	PS031	1966-06-09	oude mirdum (bos)	LV, FL	42	62	67.7419
4842	NL	PS056	1915-05-29	n.n.	LV, FB	33	51	64.7059
4842	NL	PS006	n.n.	Rijksweg Den-Haag Zoetermeer (bos)	LV	7	11	63.6364
4842	NL	PS052	1948-05-01	oudemolen (bos)	LV, FL	22	37	59.4595
4842	NL	PS030	1956-08-23	Schiermonniksoog (duin)	LV, FL	7	13	53.8462	HB kever
4842	NL	PS033	1944-06-22	Bloemendaalse bos	LV, FL	7	13	53.8462
4842	NL	PS045	1949-07-23	nunspeet (bos)	LV, FR	16	31	51.6129
4842	NL	PS012	1964-08-15	Terschelling Oosterend (duin)	LV, FR	11	23	47.8261
4842	NL	PS014	1987-07-22	Goes (bos)	LV	11	24	45.8333
4842	NL	PS035	1945-10-28	Duynrell (duin)	LV	12	27	44.4444
4842	NL	PS048	1931-07-01	Togdorp	LV, FR	4	9	44.4444
4842	NL	PS004	1957-06-01	Oestgeest oud Poelgeest (Bos)	LV, FL	27	64	42.1875	schimmel
4842	NL	PS047	1942-06-06	Oestgeest oud Poelgeest (Bos)	LV, FL	19	46	41.3043
4842	NL	PS015	1969-06-13	Tiemestort (Duin)	LV, FL	2	5	40	wit spul
4842	NL	PS029	1914-07-27	negtessevels?	LV	6	16	37.5
4842	NL	PS020	1970-09-17	Terschelling weg langs fomerum (duin)	LV, FR	4	11	36.3636
4842	NL	PS036	1947-06-05	Bos	LV	13	36	36.1111
4842	NL	PS043	1921-08-25	s Gravenhage (duin)	LV, FR	13	36	36.1111
4842	NL	PS003	n.n.	n.n.	LV, FL	6	17	35.2941
4842	NL	PS007	1948-05-30	Leerbroeker zand (Bos)	LV, FL	10	31	32.2581
4842	NL	PS018	1966-05-01	Wieringermeer (duin)	LV, FL	10	31	32.2581
4842	NL	PS013	1956-06-20	Roerol (duin)	LV, FL	17	53	32.0755
4842	NL	PS027	1966-05-18	Steenbergen (bos)	LV, FL	5	16	31.25
4842	NL	PS053	1905-06-01	oldenzaal (bos)	LV, FL	9	29	31.0345
4842	NL	PS049	1948-07-01	Zeegse eikenbosje drente	LV, FL	6	20	30
4842	NL	PS016	1935-06-08	Amersfoort (bos)	LV, FL	7	25	28	verwilderd
4842	NL	PS050	1950-05-22	Sintpietersberg (bos)	LV, FB	18	66	27.2727
4842	NL	PS039	1928-06-06	Baarn (bos)	LV, FL	16	59	27.1186
933	US	PSU002	1960-05-15	Statesville N.C., loofbos	LV	4	15	26.6667	zaailing
4842	NL	PS022	1965-06-08	Zegenwerp (bos)	LV, FL	7	27	25.9259
4842	NL	PS019	1980-08-12	Hilversum bos acher de wereldomroep	LV	3	12	25
4842	NL	PS025	10-6-1898	Bussum (bos)	LV, FL	4	16	25
4842	NL	PS010	1961-06-04	Lochem (Bos)	LV, FL	6	26	23.0769
4842	NL	PS009	1966-06-01	uilenpas bij hoogkeppel (bos)	LV, FL	8	35	22.8571
4842	NL	PS023	1961-05-20	Amsterdam waterleiding (Duinen)	LV, FL	4	20	20
933	US	PSU001	1987-02-05	Tres Marias, Mexico	LV, S	4	20	20
4842	NL	PS034	1962-09-29	Bosrand Nilv	LV, FR	4	21	19.0476
4842	NL	PS044	begin junie	Warmond (bos)	LV, FL	10	53	18.8679
4842	NL	PS028	1940-06-01	Elspeet (bos)	LV, FL	3	17	17.6471
4842	NL	PS040	1927-07-20	Beekbergen	LV	3	18	16.6667
933	US	PSU003	1896	n.n.	LV, FL, FB	7	42	16.6667
4842	NL	PS001		Amsterdam waterleiding (Duinen)	LV, FL	6	37	16.2162
4842	NL	PS021	1956-06-02	Noordwijk leeuwenhorst ( duin)	LV, FB	2	13	15.3846
4842	NL	PS024	1941-08-22	Buskersbos	LV	2	13	15.3846
4842	NL	PS011	1963-08-15	Giethem (bos)	LV, FR	5	33	15.1515	Bruine vlekken
4842	NL	PS017	1959-05-24	weg langs singraven (bos)	LV, FL	4	28	14.2857
4842	NL	PS051	1941-08-01	Zuilaren laarwoud	LV, FL	3	21	14.2857
4842	NL	PS046	1920-05-24	Zhuidburg (bos)	LV, FL	4	32	12.5
4842	NL	PS038	1947-05-24	Hellevoetsluis duin	LV, FL	4	35	11.4286
4842	NL	PS002	n.n.	n.n.	LV, FL	7	63	11.1111
4842	NL	PS054	1911-06-03	bijbergen noord zwolle (bos)	LV, FL	2	19	10.5263
4842	NL	PS008	1914-07-09	moerassen Ankerveen	LV, FB	4	39	10.2564	HB- Kever
4842	NL	PS037	1947-08-13	Hilversum (bos)	LV, FR	5	68	7.35294
4842	NL	PS005	1921-05-01	Naarden- oud valkenveensche weg (Duinen)	LV, FL	1	19	5.26316
4842	NL	PS041	1927-07-20	Beekbergen	LV	1	21	4.7619
4842	NL	PS055	1905-06-10	oldenzaal (bos)	LV, FL	1	61	1.63934
4842	NL	PS042	1932-05-01	n.n.	LV	0	23	0
933	US	PSU005	1907-02-21	Fuebla Mexico bos	LV, FL	0	21	0

## Sheet: P. serotina
P.serotina
Box number	Collection date	Locality	Developmental stages	# leaves w. insect damage	Total leaves	Ratio	Barcode	Collector
53164	2/8/1844	Velzerzand	LV	4	22	18.18	L3258995	Anonymous
53164	19/8/1868	Velsen	LV, FR	5	25	20	L3258998	Anonymous
	?/5/1878	Apeldoorn	LV, FL	9	30	30	WAG1429127	H.J. Kok Ankersmit
53164	?/6/1885	Ruurlo, bij station in heggen	LV, FL	5	13	38.46	L3258977	J. Ensink
53164	15/6/1891	Heino, bij den Alerdink	LV, FL	13	30	43.33	L3258988	D. Lako
53164	8/6/1893	Vogelenzang	LV, FL	7	53	13.21	L3258996	W.F.R. Suringar
53164	29/6/1893	Tussen Darthuizen en Maarsbergen	LV, FL, FR	2	30	6.67	L3258992	W.F.R. Suringar
53164	21/06/1894	Naarden	LV, FL	3	16	18.75	L3258994	L. Vuyck
53164	21/06/1894	Naarden-Bussum	LV	3	11	27.27	L3258993	F.W.T. Hunger
53164	14/6/1898	Noordwijkerhout	LV, FL	3	21	14.29	L3280011	Goethart
4842	10/6/1898	Bussum	LV, FL	4	16	25	L3255559	A. Touw 5428
	?/7/1900	Putten, Schovenhorst	LV, FR	8	44	18.18	WAG1429151	J. Valckenier Suringar s.n.
	?/9/1900	Wageningen, tuin R.T.S.	LV, FR	9	27	33.33	WAG1429149	J. Valckenier Suringar s.n.
	2/6/1904	Wageningen, tuin R.T.S.	LV, FL	8	60	13.33	WAG1429150	J. Valckenier Suringar s.n.
4842	1/6/1905	Oldenzaal	LV, FL	9	29	31.0345	L3255588	W.H. Wachter 416
4842	10/6/1905	Oldenzaal	LV, FL	1	61	1.63934	L3255590	P. Jansen 14327
4842	3/6/1911	Bijbergen Noord-Zwolle	LV, FL	2	19	10.5263	L3255589	F. A. Des Tombes 416
	27/5/1914	Hollandse Rading	LV, FL	3	23	13.04	WAG1429137	Koorneef s.n.
4842	9/7/1914	moerassen Ankeveen	LV, FB	4	39	10.2564	L3255541	B.H. Wanser 1531
4842	27/7/1914	Neptesseveld	LV	6	16	37.5	L3255563	D.T.E. v.d. Ploeg s.n.
53164	?/9/1914	Den Haag, Scheveningsebosjes	LV, FR	2	27	7.41	L3258978	J.Th. Henrard
4842	29/5/1915	-	LV, FB	33	51	64.7059	L3255591	P. Jansen 12737
53164	31/5/1916	Den Haag, Scheveningsebosjes	LV, FL	3	9	33.33	L3258981	J. Th. Henrard
53164	?/9/1916	Zuid Limburg, Nuth	LV	8	22	36.36	L3258979	A. de Wever
53164	?/9/1916	Zuid Limburg, Nuth	LV	8	43	18.6	L3258980	A. de Wever
4842	24/5/1920	Zhuidburg	LV, FL	4	32	12.5	L3255581	A.W. Kloos Jr. s.n.
	30/5/1920	Bennekom, in een spreukelhout	LV, FL	9	19	47.37	WAG1429136	E. de Vries 789
4842	1/5/1921	Naarden, oud valkenveensche weg	LV, FL	1	19	5.26316	L3255538	F.M. Muller s.n.
4842	25/8/1921	Den Haag	LV, FR	13	36	36.1111	L3255578	J.J.P. Tap s.n.
53164	5/6/1922	Harskamp, heide, Veluwe	LV, FL	7	20	35	L3258989	C.G.G.J. van Steenis
4842	20/7/1927	Beekbergen	LV	3	18	16.6667	L3255574	S.J. van Oostroom 418
4842	20/7/1927	Beekbergen	LV	1	21	4.7619	L3255575	S.J. van Oostroom 419
4842	6/6/1928	Baarn	LV, FL	16	59	27.1186	L3255573	S.J. van Oostroom 1582
4842	1/7/1931	Togdorp	LV, FR	4	9	44.4444	L3255583	A.N. Koopmans s.n.
	15/9/1931	Loofhout bij wissel IX	LV, FR	5	38	13.16	WAG1429128	van Dijk, Rappard en Venema s.n.
53164	8/9/1932	Havelte, Drenthe	LV	3	12	25	L3280012	L. Siertsema 2932
53164	10/6/1933	Den Haag, Scheveningsebosjes	LV, FL	10	28	35.71	L3280009	L. Siertsema 2940
53164	28/4/1934	Havelte, Drenthe	LV, FL	6	11	54.54	L3258987	L. Siertsema 2935
4842	8/6/1935	Amersfoort	LV, FL	7	25	28	L3255549	Anonymous s.n.
53164	21/6/1936	Havelte, Drenthe	LV, FL	1	35	2.86	L3258986	L. Siertsema 2936
	?/6/1939	Haagse bos	LV, FL	5	27	18.52	WAG1429138	C.G.S. Braat 428
4842	1/6/1940	Elspeet	LV, FL	3	17	17.6471	L3255562	A.J. Van Wijngaarden 570
53164	?/10/1940	Den Haag,, Scheveningsebosjes	LV	5	19	26.31	L3280010	L. Siertsema 2933
4842	1/8/1941	Zuidlaren, Laarwoud	LV, FL	3	21	14.2857	L3255586	J. van Borssum Waalker 5742
4842	22/8/1941	Buskersbos	LV	2	13	15.3846	L3255558	D. van Assendelft s.n.
4842	6/06/1942	Oestgeest, oud Poelgeest	LV, FL	19	46	41.3043	L3255582	J. van Hespen 311
53164	6/07/1942	Havelte, Drenthe	LV, FR	6	23	26.09	L3258985	L. Siertsema s.n.
4842	22/6/1944	Bloemendaalse bos	LV, FL	7	13	53.8462	L3255567	L.J.M. Butot s.n.
4842	28/10/1945	Duynrell	LV	12	27	44.4444	L3255569	A.G. de Wilde 1252
	9/5/1947	Hortus de Wolf	LV	2	19	10.53	WAG1429141	A. ter Pelkwijk s.n.
4842	24/5/1947	Hellevoetsluis	LV, FL	4	35	11.4286	L3255572	S.J. van Oostroom 8603
4842	5/6/1947	Bos	LV	13	36	36.1111	L3255570	S.J. van Oostroom 8731
	4/8/1947	Wijster	LV	2	5	40	WAG1429139	A. ter Pelkwijk s.n.
4842	13/8/1947	Hilversum	LV, FR	5	68	7.35294	L3255571	S.J. van Oostroom 9201
4842	1/5/1948	Oudemolen	LV, FL	22	37	59.4595	L3255587	J. van Borssum Waalker 5352
4842	30/5/1948	Leerbroeker zand	LV, FL	10	31	32.2581	L3255540	C.H. Andreas s.n.
4842	?/7/1948	Zeegse eikenbosje, Drenthe	LV, FL	6	20	30	L3255584	J. van Borssum Waalker 5221
4842	23/7/1949	Nunspeet	LV, FR	16	31	51.6129	L3255580	J.L. van Soest 28362
4842	22/5/1950	Sintpietersberg	LV, FB	18	66	27.2727	L3255585	R.C. Bakhuizen v.d. Brink 7048
53164	3/6/1954	Den Dolder, langs spoorbaan	LV, FL	14	73	19.18	L3258983	J.J. Huizing
4842	2/6/1956	Noordwijk leeuwenhorst	LV, FB	2	13	15.3846	L3255554	A. Timmermans s.n.
4842	20/6/1956	Schoorl	LV, FL	17	53	32.0755	L3255546	Excursie 18212
4842	23/8/1956	Schiermonnikoog	LV, FL	7	13	53.8462	L3255564	D.T.E. v.d. Ploeg s.n.
4842	1/6/1957	Oestgeest, oud Poelgeest	LV, FL	27	64	42.1875	L3255537	A. Touw 1183
	21/5/1959	Arboretum Belmonte, Wageningen	LV, FL	8	30	26.67	WAG1429124	K.J.W. Hensen 890
4842	24/5/1959	Weg langs Singraven	LV, FL	4	28	14.2857	L3255550	Anonymous s.n.
	9/10/1959	Arboretum Belmonte, Wageningen	LV, FR	7	15	50.79	WAG1429125	K.J.W. Hensen 1132
	9/10/1959	Arboretum Belmonte, Wageningen	LV, FR	8	15	53.33	WAG1429126	K.J.W. Hensen 1132
	9/10/1959	Arboretum Belmonte, Wageningen	LV, FR	6	43	13.95	WAG1429119	K.J.W. Hensen 1133
	?/4/1960	Unknown	LV, FL	4	37	10.81	WAG1429116	T.C. Winkler s.n.
	4/6/1960	Leersum, achter hotel Donderberg	LV, FL	7	44	15.91	WAG1429117	F.J.Ch. v. Prehn Wiese 1
	?/6/1960	Doorwerth, uiterwaarden	LV, FL	2	18	11.11	WAG1429118	E. Meijer Drees 341
4842	?/6/1960	Warmond	LV, FL	10	53	18.8679	L3255579	E. Meijer Drees s.n.
	29/6/1960	Arboretum Belmonte, Wageningen	LV, FR	4	41	9.76	WAG1429120	K.J.W. Hensen 1202
	29/6/1960	Arboretum Belmonte, Wageningen	LV, FR	10	63	15.87	WAG1429121	K.J.W. Hensen 1202
4842	20/5/1961	Amsterdam Waterleiding Duinen	LV, FL	4	20	20	L3255557	Anonymous s.n.
4842	4/6/1961	Lochem	LV, FL	6	26	23.0769	L3255543	A.N.C. ten Broek 600
	25/6/1962	Wijster VAM terrein	LV, FL	9	20	45	WAG1429114	C.W. v. Epenhuysen 9a
4842	29/9/1962	Nilv	LV, FR	4	21	19.0476	L3255568	J. Bloeme 545
4842	15/8/1964	Terschelling, Oosterend	LV, FR	11	23	47.8261	L3255545	Anonymous s.n.
4842	8/6/1965	Zegenwerp	LV, FL	7	27	25.9259	L3255555	S.E. de Jongh Jr. s.n.
4842	1/5/1966	Wieringermeer	LV, FL	10	31	32.2581	L3255551	I.H.A.E. Honshagen s.n.
4842	18/5/1966	Steenbergen	LV, FL	5	16	31.25	L3255561	J.J.Videler s.n.
4842	1/6/1966	Uilenpas bij Hoog Keppel	LV, FL	8	35	22.8571	L3255542	L. Loopruyt s.n.
4842	9/6/1966	Oude Mirdum	LV, FL	42	62	67.7419	L3255565	D.T.E. v.d. Ploeg s.n.
4842	10/6/1969	Amsterdamse Waterleiding Duinen	LV, FL	6	37	16.2162	L3255536	G.Runhaar s.n.
4842	13/6/1969	Tiemestort	LV, FL	2	5	40	L3255548	M.O. Boerman s.n.
4842	17/9/1970	Terschelling weg langs Formerum	LV, FR	4	11	36.3636	L3255553	Anonymous s.n.
4842	5/6/1972	Liemers bij Stokkum	LV, FL	17	23	73.913	L3255566	P.W. Leenhouts 2606
4842	12/8/1980	Hilversum, bos acher de wereldomroep	LV	3	12	25	L3255552	H. Griffioen s.n.
4842	15/8/1983	Giethem	LV, FR	5	33	15.1515	L3255544	J.C. de Hek s.n.
4842	22/7/1987	Goes	LV	11	24	45.8333	L3255547	J.W. Jongerius s.n.
	25/5/2013	Cadrabos, Schouwen	LV	3	8	37.5	L4262087	van As s.n.
	6/7/2013	Wassenaar, Meijendel	LV, FL, FR	18	40	45	L4262082	Gravendeel et al.
	6/7/2013	Wassenaar, Meijendel	LV	13	32	40.63	L4262081	Gravendeel et al.

## Sheet: P. padus
P.padus
Box number	Collection date	Locality	Developmental stages	Leaves w. insect damage	Total leaves	Ratio	Barcode	Collector
53162	?/5/1811	Amersfoort	LV, FL	18	41	43.9	L3255728	R. Bondam
53162	9/?/1816	Den Haag	LV, FL	4	8	50	L3255624	Beijdorp
4840	9/4/1816	Amersfoort	LV, FL	14	15	93.3333	L3255711	Anonymous
4840	?/5/1826	Manen	LV, FR	10	11	90.9091	L3255703	Anonymous
53162	?/?/1833	Haarlem	LV, FL	6	26	23.08	L3255605	J. Wttewaall
	?/5/1834	Vorden, Wildenborch	LV, FL	8	18	44.44	WAG1428908	W.C.H. Staring s.n.
	?/5/1834	Vorden, Wildenborch	LV, FL	8	20	40	WAG1428876	W.C.H. Staring s.n.
4840	?/5/1834	Berg en Dal	LV, FL	9	22	40.9091	L3255721	Molkenboer
	?/5/1839	Domburg, Oostkappelle	LV, FL	5	20	20	WAG1428912	van den Bosch s.n.
4840	19/5/1843	Domburg, Westhoeve	LV, FL	5	8	62.5	L3255676	H. Blaas s.n.
53162	?/4/1846	Poelgeest	LV, FL	14	45	31.1111	L3255609	Anonymous
4840	?/5/1846	Twello	LV, FL	6	59	10.1695	L3255722	Top s.n.
53162	?/5/1849	Brummen	LV, FL	4	6	66.6667	L3255628	Anonymous
4840	3/5/1849	Nieuwbroek	LV, FL	5	14	35.7143	L3255723	Anonymous
53162	?/5/1857	Hillegom	LV, FL	26	67	38.806	L3255665	Anonymous
4840	?/?/1859	Drenthe	LV	11	42	26.1905	L3255709	C.M. Van der Sande Lacoste s.n.
53162	19/5/1860	Bloemendaal	LV, FL	7	15	46.6667	L3255595	Anonymous
4840	28/4/1861	bos van Wildam bij Goor	LV, FL	11	36	30.5556	L3255715	van Hall s.n.
53162	3/5/1863	Bloemendaal	LV, FL	8	40	20	L3255606	Anonymous
53162	?/?/1864	Harderwijk	LV, FL	3	23	13.0435	L3255628	Anonymous
53162	3/5/1867	Blauwe Trappen	LV, FL	5	14	35.7143	L3255597	Anonymous
4840	29/8/1869	Beekbergen	LV	6	22	27.2727	L3255718	W.F.R. Suringar s.n.
53162	5/6/1871	Haarlem	LV, FL	9	41	21.9512	L3255601	C.A.J.A. Oudemans s.n.
4840	5/6/1871	Haarlem	LV, FL	25	39	64.1026	L3255704	C.A.J.A. Oudemans 647
[blank]	11/5/1871	Bloemendaalse bos	LV, FL	6	34	17.6471	L3255830	J.W. Moll s.n.
	24/4/1872	Rijbos	LV, FL	4	15	26.6667	L3255708	Anonymous
53162	?/4/1872	Endegeest	LV, FL	5	13	38.4615	L3255616	Boerlage
4840	21/4/1872	Deventer	LV, FL	3	8	37.5	L3255716	H. Heukels 414
	?/5/1872	Apeldoorn	LV, FL	10	29	34.4828	WAG1428867	H.J. Kok Ankersmit s.n.
53162	10/5/1873	Haarlemmerhout	LV, FL	8	28	28.5714	L3255592	Boerlage
53162	29/4/1874	Watergraafsmeer	LV, FL	5	11	45.4545	L3255599	J.M. Ruys 342
53162	?/5/1874	Oostkappele	LV, FL	10	23	43.48	L3255698	D. Lako
	?/6/1874	Breesaap.	LV, FR	9	27	33.33	WAG1428870	D.A. Hoogbruijn
4840	?/?/1875	Apeldoorn	LV, FL	10	49	20.4082	L3255720	H.J. Kok Ankersmit s.n.
4839	?/5/1877	-	LV, FL	4	16	25	L3255794	Anonymous s.n.
4839	?/5/1877	Baarn	LV, FL	6	13	46.1538	L3255747	W.W. Schipper s.n.
4839	?/5/1878	Apeldoorn	LV, FL, FR	3	23	13.0435	L3255755	H.J. Kok Ankersmit s.n.
53162	10/5/1882	Haagse bos	LV, FL	11	25	44	L3255666	Anonymous
53162	14/5/1883	Budel	LV, FL	7	22	31.8182	L3255595	C. v.d. Broek s.n.
4840	?/?/1884	Hakhout	LV, FL	5	16	31.25
4839	18/5/1884	Wageningen	LV, FL	3	15	20	L3255791	J.W. Goethart s.n.
4840	?/?/1886	Diepveen	LV, FL	5	24	20.8333
4839	20/5/1886	Haagse bos	LV, FL	12	54	22.2222	L3255740	F.J. Struykenkamp s.n.
4839	9/5/1889	Bloemendaal	LV, FL, S	12	38	31.5789	L3255739	F.J. Struykenkamp s.n.
53162	?/6/1890	Windesheim, Groningen	LV, FL	4	11	36.36	L3255702	Anonymous
53162	?/5/1891	Almelo	LV, FL	6	17	35.29	L3255648	Anonymous
53162	?/5/1891	Almelo	LV, FL	8	17	47.06	L3255643	D. Lako
4839	1891/5/15	Den Haag	LV, FL	1	3	33.3333	L3255744	D. Bolten s.n.
53162	18/5/1891	Almelo	LV, FL	7	39	17.95	L3255656	D. Lako
	?/?/1892	Haagse bos	LV, FL	4	20	20	WAG1428874	J. Valckenier Suringar s.n.
53162	?/5/1892	Zwolle	LV, FR	16	37	43.24	L3255701	H.S.L.F.F. Rehm s.n.
53162	11/5/1893	Ulvenhoutsche bos, Breda	LV, FL	11	33	33.3333	L3255627	Th. Weevers
53162	19/5/1893	Domburg	LV, FL	19	38	50	L3255668	Anonymous
53162	?/6/1893	Zwolle	LV, FR	11	11	100	L3255647	D. Lako
	?/4/1894	Leiden, parktuin	LV, FL	5	16	31.25	WAG1428911	J. Valckenier Suringar s.n.
53162	?/4/1894	Noord Hollandse duinen	LV, FL	5	13	38.4615	L3255596	H.C. Redeke
53162	15/4/1894	Haarlemmerhout	LV, FL	1	17	5.88	L3255658	F.W.T. Hunger
53162	3/5/1894	Voorschoten	LV, FL	10	23	43.48	L3255660	L. Vuyck
53162	8/5/1894	Voorschoten	LV, FL	20	35	57.14	L3255664	L. Vuyck
53162	18/5/1894	Voorschoten	LV, FL	22	46	47.83	L3255662	L. Vuyck
53162	21/5/1894	Haagse bos	LV, FL	2	13	15.38	L3255661	F.W.T. Hunger
53162	9/5/1895	Haagse bos	LV, FL	3	14	21.43	L3255700	C. H. L. Popta
53162	?/7/1895	Dalfsen	LV, FR	12	23	52.17	L3255649	D. Lako
53162	?/7/1895	Dalfsen	LV, FR	7	11	63.64	L3255645	D. Lako
53162	30/4/1896	Den Haag, Scheveningse bosjes	LV, FL	9	46	19.56	L3255641	Anonymous
4839	3/5/1896	Haagse bos	LV, FL	8	47	17.0213	L3255743	P.J. v. Br.
53162	22/5/1897	Domburg	LV, FL	17	30	56.6667	L3255637	Anonymous
53162	29/5/1897	Overveen	LV, FL	10	31	32.2581	L3255594	Anonymous
4840	?/5/1899	Elswout	LV, FL	3	10	30	L3255683	M. Schuitemaker
4840	6/5/1899	Gendringen	LV, FL	7	16	43.75	L3255732	Anonymous
4839	11/5/1899	Lisse, Reigersbos	LV, FL	11	32	34.375	L3255741	F.A. Des Tombe
4839	15/5/1899	Haagse bos	LV, FL	5	22	22.7273	L3255745	W.J. Jongman s.n.
53162	?/5/1900	Zwolle	LV, FL, FR	14	69	20.2899	L3255653	D. Lako
[blank]	?/8/1900	Arnhem	LV, FB	9	22	40.9091	L3255816	W.W. Schipper s.n.
53162	?/5/1901	Breda	LV, FL	34	72	47.2222	L3255656	L. Posthumus
53162	?/5/1901	Zwolle	LV, FL	10	42	23.8095	L3255644	D. Lako
53162	?/5/1901	Breda	LV, FL	7	31	22.5806	L3255639	L. Posthumus
53162	11/5/1901	Katwijk aan de Rijn	LV, FL	24	59	40.678	L3255611	W. Jongmans
53162	11/5/1901	Katwijk aan de Rijn	LV, FL	29	58	50	L3255612	W. Jongmans
53162	11/5/1901	Haagse bos	LV, FL	6	37	16.2162	L3255619	F.K. van Itterson
53162	12/5/1901	Waalsdorperweg, Den Haag	LV, FL	7	46	15.2174	L3255663	F.K. van Itterson
53162	12/5/1901	Waalsdorperweg, Den Haag	LV, FL	9	33	27.2727	L3255638	P.J. van Br.
	13/5/1901	Apeldoorn, bij de Mheen	LV, FL	4	35	11.4286	WAG1428871	Koorneef s.n.
[blank]	16/5/1901	Ankeveen	LV, FL	7	16	43.75	L3255818	A. Touw 5429
4839	17/5/1901	Warmondse Berg	LV, FL	10	36	27.7778	L3255762	P. De Bruyne s.n.
53162	?/6/1901	Zwolle	LV, FR	6	27	22.2222	L3255655	D. Lako
53162	?/6/1901	Zwolle	LV, FR	11	22	50	L3255642	D. Lako
4840	?/4/1902	Haarlem	LV, FL	10	56	17.8571	L3255696	P. Jansen s.n.
4840	?/5/1902	Haarlem	LV, FL	16	36	44.4444	L3255733	Laurellard s.n.
	8/5/1902	Santpoort	LV, FL	7	17	41.1765	WAG1428893	J. Koorneef s.n.
53162	8/5/1902	Santpoort	LV, FL	6	40	15	L3255604	J. Koorneef s.n.
53162	20/5/1902	Coevorden	LV, FL	14	53	26.4151	L3255652	Goeth & Jongm
53162	8/4/1903	Wassenaar	LV, FL	10	45	22.2222	L3255608	F.K. van Itterson
53162	?/4/1903	Haarlem	LV, FL	4	10	40	L3255602	J. Wttewaall
4840	29/4/1904	Lent	LV, FL	2	22	9.09091	L3255724	Cat. Cool.
4840	?/5/1904	-	LV, FL	12	26	46.1538	L3255733	Laurellard s.n.
4840	14/5/1905	Breda	LV, FL	14	20	70	L32557112	J.M. van Romke 329
4839	14/5/1906	Relp, Beekhuizerbos	LV, FL	11	39	28.2051	L3255742	F.A. Des Tombe
53162	?/7/1907	Weert	LV	18	18	100	L3255636	W.W. Schipper
[blank]	?/5/1908	Hengelo	LV, FL	9	26	34.6154	L3255806	Bienfait s.n.
4840	?/5/1913	Bossen bij Terdenhout	LV, FL	3	10	30	L3255695	A.F. Reinhold-Borny
4840	13/5/1913	Breda	LV, FL	8	76	10.5263	L3255699	J.T. Henrard
[blank]	8/5/1914	Ankeveen	LV, S	20	24	83.3333	L3255822	L.J. Toxopeus 615
[blank]	9/5/1914	Ankeveen	LV	15	81	18.5185	L3255826	B.H. Dauser Danser 1533
4839	12/5/1915	Amiloos	LV, FL	12	51	23.5294	L3255767	Kloos s.n.
53162	?/5/1916	Breda	LV, FL	1	19	5.26316	L3255630	Kloos s.n.
[blank]	27/4/1916	Santpoort	LV, S	3	14	21.4286	L3255811	A.C. Oudemans s.n.
53162	17/5/1917	Oisterwijk	LV, FL	3	42	7.14	L3255625	J.G. Stoff
[blank]	?/7/1917	Liesbos, Breda	LV	18	18	100	L3255807	E.E. Rosseels s.n.
4839	?/?/1917	Beekhuizen	LV, FL	3	26	11.5385	L3255771	van Soest 26481
53162	9/5/1918	Liesbosch, Breda	LV, FL	11	50	22	L3255640	Anonymous
[blank]	1/6/1918	Vechten	LV, S	10	39	25.641	L3255827	F.J. Benjamins s.n.
4840	?/5/1919	Utrecht	LV, FL	5	19	26.3158	L3255730	C.G.G.J. van Steenis
	12/4/1920	Vogelenzang, duinen	LV, FL	7	41	17.0732	WAG1428866	E. de Vries 685
4839	?/?/1920	Scheveningen	LV, FL	4	20	20	L3255770	J.J. van Soest
53162	16/7/1922	Breda	LV, FR	9	22	40.9	L3255626	C.G.G.J. van Steenis
4840	?/?/1922	Reigersbos, Lisse	LV, FL	7	14	50	L3255677	A.S. Timmermans s.n.
4839	13/5/1924	Mill, bij kasteel Tongelaar	LV, FL	16	60	26.6667	L3255756	J.H. Kern 16180
4839	17/5/1924	Beekhuizen	LV, FL	8	19	42.1053	L3255773	van Soest 26483
4840	18/6/1924	Berkelhout	LV, FR	6	22	27.2727	L3255717	C.G.G.J. van Steenis s.n.
	10/5/1925	Wageningen, Rijksarboretum	LV, FL	4	21	19.0476	WAG1428935	B.K. Boom 756
4839	30/4/1926	Heer en Bos	LV, FL	4	28	14.2857	L3255746	W.F. van Hell s.n.
4839	28/7/1927	Oldeberkoop	LV	10	14	71.4286	L3255763	P. Jansen s.n.
4839	6/5/1928	Vogelenzang	LV, FL	11	37	29.7297	L3255781	S.J. van Oostroom 1414
4839	11/5/1929	Eindhoven	LV, FL	5	44	11.3636	L3255798	Brakumos 339
4839	20/5/1929	Baarn, bos bij Groeneveld	LV, FL	8	49	16.3265	L3255780	S.J. van Oostroom 2113
4839	7/5/1930	Gaasterland	LV, FL	7	15	46.6667	L3255760	Koopmans-Forstmann
4839	13/5/1930	Augustina bos	LV, FL	11	36	30.5556	L3255774	P. Buwalda s.n.
4839	8/6/1930	Olterterp bos	LV	10	14	71.4286	L3255757	D. Koopmans-Forstmann 306
53162	?/5/1931	Den Haag, Scheveningse bosjes	LF, FL	8	39	20.5128	L3255620	L.H. Siertsema 2937
	?/5/1932	Haagse bos	LF, FL	6	22	27.2727	WAG1428890	C.G.S. Braat 117
4840	5/6/1932	Overveen	LV, FL	3	11	27.2727	L3255680	W. Kruyt s.n.
4839	1/4/1933	Wageningen	LV, FL	18	31	58.0645	L3255764	B.K. Boom 6855
4839	19/4/1933	Lisger, duinhelling	LV, FL, FR	5	17	29.4118	L3255786	v. Wijngaarden s.n.
53162	?/5/1933	Haarlemmerhout	LV, FL	6	31	19.35	L3255603	J. Wttewaall
[blank]	12/5/1933	Eindhoven, bosjes Dommeloever	LV, FL	4	27	14.8148	L3255824	F.M. Muller 2555
53162	18/5/1933	Den Haag		6	17	35.2941	L3255607	L.H. Siertsema 2941
[blank]	18/5/1933	Middelhorst	LV, S	2	41	4.87805	L3255833	J. Wanter 489
[blank]	25/5/1933	Velzervarel, duinen	LV, S	5	13	38.4615	L3255840	A. Gorter 39
	?/7/1933	Veenendaalse kei	LV, FR	8	31	25.8065	WAG1428878Jeswiet en Venema s.n.
4840	21/4/1934	Amsterdam	LV, FL	4	31	12.9032	L3255689	J. Prins 2606
	1/5/1934	Arboretum, Wageningen	LV, FL	7	34	20.5882	WAG1428913	G.H. Ruisch s.n.
4840	30/5/1935	Bilthoven heide	LV, FL, S	5	22	22.7273	L3255725	Nannenga-Bremekamp s.n.
4839	?/?/1936	Vaassen	LV, FL	12	23	52.1739	L3255802	F. Hendriks 394
4839	?/5/1936	Den Haag	LV, FL	12	19	63.1579	L3255790	N.P.P.J. Roorda-van Eysinga s.n.
4839	?/5/1936	Den Haag	LV, FL	7	25	28	L3255788	N.P.P.J. Roorda-van Eysinga s.n.
4839	9/5/1936	Den Haag, bosjes	LV, FL	8	21	38.0952	L3255772	J.L. Van Soest 10024
4840	17/5/1936	Naardermeer bij de Kooi	LV, FL	6	40	15	L3255690	A. Gorter 758
4839	23/5/1937	Wassenaar, Meiendel, Bierlap	LV, FL	12	33	36.3636	L3255768	J.F. Koster 3900
4839	8/5/1938	Wassenaar, bos	LV, FL	5	15	33.3333	L3255769	J.L. van Soest 11566
4839	26/4/1939	Bosjes in de buurt van vak B	LV, FL	16	87	18.3908	L3255776	J. v.d. Drift & W. Vervoort s.n.
4839	?/5/1940	Schiedam, Maaskant	LV, FL	14	52	26.9231	L3255754	J. van Hespen 310
4839	?/5/1940	Schiedam, Maaskant	LV, FL	12	50	24	L3255777	J. van Hespen 309
4839	12/5/1941	Den Haag, Waalsdorperweg	LV, FL	10	25	40	L3255796	N.G.V.
4839	14/5/1941	Wassenaar zuidwijk	LV, FL	4	32	12.5	L3255795	B. Holthuis s.n.
4839	14/5/1941	Wassenaar zuidwijk	LV, FL	3	30	10	L3255793	Lam, Bakker & Holthuis 6546
4839	29/5/1941	Vogelenzang, duinen	LV, FL	10	36	27.7778	L3255789	J.H. Van Wijk s.n.
4839	19/7/1941	Poelgeest	LV, FL	1	34	2.94118	L3255792	Lam, Bakker & Holthuis 6435
4839	?/7/1942	Roden, Noord Drenthe, houtwal	LV, FL	7	19	36.8421	L3255761	J. v. Borssum Waalkes 5743
4839	27/4/1944	Overveen	LV, FL	3	30	10	L3255801	L.J.M. Butot s.n.
4839	30/4/1944	Ulvenhoutse bos	LV, FL	5	21	23.8095	L3255800	A.G. de Wilde s.n.
4839	14/5/1944	Ulvenhoutse bos	LV, FL, S	18	89	20.2247	L3255775	Vervoort & de Bruyn s.n.
4839	19/4/1945	Dordrecht	LV, FL	9	17	52.9412	L3255797	A.G. De Wilde 652
[blank]	26/4/1946	Valkenburg	LV, FL	17	56	30.3571	L3255815	C.J. Verheys s.n.
4839	23/4/1948	Ageler Broek ten NW van Denekamp, Twenthe	LV, FL	16	66	24.2424	L3255759	R.D. Hoogland 33
[blank]	7/5/1949	Duinweg	LV, S	12	24	50	L3255812	P. Vermeulen
4839	4/7/1949	St Geertruider bos	LV	6	13	46.1538	L3255758	B.K. Boom 15690
4840	13/5/1950	Raaphost, Wassenaar	LV, FL	11	11	100	L3255692	A.S. Timmermans s.n.
4840	13/5/1950	Raaphorst, Wassenaar	LV, FL	13	22	59.0909	L3255693	A.S. Timmermans s.n.
	5/5/1951	Waaldijk, Gelderland	LV, FL	6	18	33.3333	WAG1428864	J.F. Th. Austr.
	9/5/1951	Woudenberg, landgoed De Boom	LV, FL	2	20	10	WAG1428892	A.W.H. Damman s.n.
4839	11/5/1951	Nieuwersluis, bos van Merreschans	LV, FL	12	55	21.8182	L3255782	S.J. van Oostroom 15040
[blank]	26/4/1952	Linschoterbos	LV, FL	9	45	20	L3255839	M. Vroman s.n.
4840	27/4/1952	Bennekom	LV, FL	38	38	100	L3255688	A.E. Batelaar
4839	22/5/1952	Maastricht, Cannerberg	LV, FB, FR	9	43	20.9302	L3255778	R.C. Bakhuizen v.d. Brink 7050
4840	10/6/1952	Meerwijk te Nijmegen	LV, FR	24	25	96	L3255735	H.A.J. Abeleven 306
4840	?/?/1955	Linschoten	LV, FL	9	17	52.9412	L3255682	S.E. de Jong Jr.
4840	3/5/1955	Bosbeek	LV, FL	1	3	33.3333	L3255681	J. Stoffer s.n.
4840	20/5/1955	Vennen bij Akkerboom	LV, FL	5	15	33.3333	L3255687	A.E. Batelaar s.n.
4839	24/5/1955	Rinschoter bos	LV, S	15	34	44.1176	L3255785	S.J. van Oostroom 18121
[blank]	6/5/1956	Den Hout, bos	LV, FL	4	27	14.8148	L3255813	J.P.Z. van Asperen s.n.
[blank]	15/5/1956	Breukelen, bos	LV, FL	8	59	13.5593	L3255821	A. Touw 772
4839	5/5/1958	Brugello, Twello	LV, FL	10	56	17.8571	L3255752	J.A.C. Veth
	18/05/1958	Houtem, Vilvoorde	LV, FL	9	32	28.125	L4207514	A. Jans 3/58
[blank]	21/5/1958	Oostelijk Flevoland	LV, FL	25	105	23.8095	L3255836	D. Bakker 3856
4839	29/5/1958	Beekbergerwoud	LV, S	4	36	11.1111	L3255784	S.J. van Oostroom 20810
[blank]	?/?/1958	Oegstgeest, landgoed "Oud Poelgeest"	LV	6	19	31.5789	L3255819	A. Touw
	25/4/1959	Amen, in bosrand langs houtwal in beekdal	LV, FL	6	22	27.2727	WAG1428856	J. J. Barkman 6218
4839	2/8/1959	Jouwe-Ouwsterkaule, Haunther bosjes	LV	23	23	100	L3255787	D.V.E. v.d. Ploeg
	24/4/1964	Gorssel, Gelderland	LV, FL	5	27	18.5185	WAG1428906	R.L.M. Pierik s.n.
4839	14/5/1960	Vaassen, kanaal	LV, FL	10	67	14.9254	L3255751	J.A.C. Veth
	24/4/1960	Velp, langs Beekhuizense beek	LV, FL	4	18	22.2222	WAG1428872	J. de Bruijn 105
4839	16/4/1961	Strook heesters langs weiland	LV, FL	4	47	8.51064	L3255749	J. Bloeme 412a
[blank]	?/6/1966	Wieringermeer	LV	10	20	50	L3255808	Anonymous s.n.
[blank]	22/4/1967	Wassenaar, loofbos	LV, FL	20	48	41.6667	L3255837	A.N.C. te Broek
[blank]	?/5/1969	Lemele	LV, FL	10	17	58.8235	L3255804	A. van de Beek s.n.
4840	10/5/1969	Amsterdamse Waterleiding Duinen	LV, FL	5	17	29.4118	L3255686	M. Boerman s.n.
4840	10/5/1969	Amsterdamse Waterleiding Duinen	LV, FL	1	8	12.5	L3255686	M. Boerman s.n.
4839	13/6/1969	Wiesel bij Sprengenhorst	LV, FR	5	10	50	L3255750	J.A.C. Veth
4839	9/5/1971	Amersfoort, heg	LV, FL	19	60	31.6667	L3255753	Inst. v. Prehistorie Leiden
4839	17/5/1972	Giekerk, eendenkooi	LV	20	39	51.2821	L3255799	P.T.E. v.d. Ploeg
4839	22/4/1974	Valkenburg	LV, FL	7	44	15.9091	L3255765	Inst. v. Prehistorie Leiden
[blank]	30/4/1974	Kippenburg	LV, FL	30	30	100	L3255814	D.T.E. v.d. Ploeg s.n.
4840	17/5/1975	Austieberg	LV, FL	9	24	37.5	L3255694	E.J. Weeda s.n.
4840	22/8/1976	Winterswijk, Ratum	LV-FR	14	114	12.2807	L3255691	Inst. v. Prehistorie Leiden 887
[blank]	26/4/1977	Vechtstein	LV, FL	5	9	55.5556	L3255805	H.J. Wolters s.n.
[blank]	7/5/1977	Hengelo, Woolde	LV, FL	10	38	26.3158	L3255820	E.J. Weeda s.n.
[blank]	15/7/1981	Bönnink, ten N. van Winterswijk	LV	7	22	31.8182	L3255809	A.S. Troelstra s.n.
[blank]	30/8/1988	Overberg, rest van houtwal	LV	21	44	47.7273	L3255838	A. v.d. Beek 7833
	17/5/2001	Arnhem, tuin van het Openluchtmuseum	LV, FL	9	25	36	WAG1428862	C.M.T. Roseboom 252
	7/6/2013	Meijendel, Wassenaar	LV, FL	17	42	40.4762	L4262077	Gravendeel et al. s.n.
	23/5/2013	Hoelierhoekse polder	LV	3	9	33.3333	L4262088	van As s.n.
	23/5/2013	Hoelierhoekse polder	LV	3	5	60	L4262089	van As s.n.
	23/5/2013	De Balij, Pijnacker	LV	5	16	31.25	L4262086	van As s.n.
	23/5/2013	De Balij, Pijnacker	LV	3	5	60	L4262085	van As s.n.
	23/5/2013	De Balij, Pijnacker	LV	3	9	33.3333	L4262084	van As s.n.
	23/5/2013	Hoelierhoekse polder	LV	2	7	28.5714	L4262088	van As s.n.
	23/5/2013	Hoelierhoekse polder	LV	2	5	40	L4262089	van As s.n.
	7/6/2013	Meijendel, Wassenaar	LV	11	31	35.4839	L4262076	Gravendeel et al. s.n.
	7/6/2013	Meijendel, Wassenaar	LV, FL	8	22	36.3636	L4262078	Gravendeel et al. s.n.
	7/6/2013	Meijendel, Wassenaar	LV	6	15	40	L4262075	Gravendeel et al. s.n.
