# Supplementary material for: Incorporation of an invasive plant into a native insect herbivore food web
Source: PeerJ. 2016 May 10;4:e1954. doi: 10.7717/peerj.1954 (PMC4867706; doi:10.7717/peerj.1954)
Supplement: Table S3 [file peerj-04-1954-s005.xls]

## Sheet: bucket_table
sample information				NMR bucket integrals
Lab code	"official" sample name	Leaf age	species	10.00000046" "	9.96000046" "	9.92000046" "	9.88000046" "	9.84000046" "	9.80000046" "	9.76000046" "	9.72000046" "	9.68000047" "	9.64000047" "	9.60000047" "	9.56000047" "	9.52000047" "	9.48000047" "	9.44000047" "	9.40000047" "	9.36000047" "	9.32000047" "	9.28000047" "	9.24000048" "	9.20000048" "	9.16000048" "	9.12000048" "	9.08000048" "	9.04000048" "	9.00000048" "	8.96000048" "	8.92000048" "	8.88000048" "	8.84000048" "	8.80000049" "	8.76000049" "	8.72000049" "	8.68000049" "	8.64000049" "	8.60000049" "	8.56000049" "	8.52000049" "	8.48000049" "	8.44000049" "	8.40000049" "	8.36000049" "	8.32000050" "	8.28000050" "	8.24000050" "	8.20000050" "
"YHLU1206Fcog_10_1	070512PP01	old	P. padus	2.561e-05	0.00127239	9.77e-06	6.7e-06	9.54e-06	1.714e-05	1.126e-05	1.03e-05	1.107e-05	8.74e-06	1.548e-05	8.74e-06	8.23e-06	9.33e-06	9.13e-06	1.304e-05	7.52e-06	4.79e-06	1.487e-05	5.09e-06	1.449e-05	2.426e-05	7.37e-06	6.31e-06	4.72e-06	4.95e-06	1.071e-05	8.83e-06	5.24e-06	7.66e-06	3.01e-06	2.7e-06	6.41e-06	2.25e-06	8.5e-07	3.97e-06	6.5e-06	1.298e-05	4.041e-05	6.53e-06	1.87e-06	4.97e-06	1.19e-06	2.5e-06	3.94e-05	8.17e-06
"YHLU1206Fcog_22_1	070512PP01	young	P. padus	6.013e-05	0.00200969	3.68e-06	9.35e-06	9.75e-06	1.504e-05	3.02e-06	1.282e-05	1.038e-05	1.276e-05	1.551e-05	1.606e-05	2.306e-05	2.149e-05	3.614e-05	1.657e-05	2.012e-05	1.744e-05	4.024e-05	1.961e-05	2.276e-05	2.293e-05	1.185e-05	2.324e-05	1.384e-05	1.223e-05	2.436e-05	4.402e-05	3.075e-05	1.868e-05	2.584e-05	2.747e-05	2.963e-05	3.764e-05	2.365e-05	4.1e-05	5.08e-05	5.933e-05	0.00012421	4.672e-05	4.128e-05	7.183e-05	5.572e-05	8.308e-05	0.00015461	9.633e-05
"YHLU1206Fcog_11_1	070512PP02	old	P. padus	5.453e-05	0.00135091	4.91e-06	9.31e-06	1.05e-05	2.26e-05	1.307e-05	1.133e-05	1.604e-05	2.129e-05	1.608e-05	1.607e-05	2.357e-05	3.049e-05	3.887e-05	3.712e-05	2.452e-05	3.807e-05	3.53e-05	2.979e-05	2.45e-05	3.183e-05	2.713e-05	3.242e-05	2.883e-05	3.767e-05	3.533e-05	6.177e-05	4.046e-05	4.118e-05	4.722e-05	4.767e-05	4.207e-05	5.45e-05	5.606e-05	5.123e-05	7.043e-05	8.796e-05	0.00012024	7.421e-05	6.829e-05	8.918e-05	8.944e-05	0.00018371	0.00015658	0.00012485
"YHLU1206Fcog_23_1	070512PP02	young	P. padus	3.465e-05	0.00162257	8.26e-06	7.09e-06	1.381e-05	1.173e-05	1.197e-05	1.479e-05	8.8e-06	1.414e-05	1.348e-05	5.82e-06	1.095e-05	1.036e-05	2.075e-05	9.68e-06	1.183e-05	1.327e-05	2.57e-05	1.422e-05	5.58e-06	1.024e-05	1.043e-05	1.24e-05	1.263e-05	1.399e-05	7.74e-06	2.009e-05	9.82e-06	1.262e-05	1.31e-05	7.03e-06	1.43e-05	8.82e-06	9.79e-06	1.297e-05	3.306e-05	2.643e-05	7.921e-05	1.015e-05	1.828e-05	1.445e-05	1.972e-05	4.006e-05	4.597e-05	5.859e-05
"YHLU1206Fcog_12_1	070512PP03	old	P. padus	1.526e-05	0.00121043	1.467e-05	1.256e-05	1.462e-05	1.953e-05	9.71e-06	1.01e-05	1.917e-05	1.413e-05	5.3e-06	9.54e-06	1.135e-05	9.08e-06	2.11e-05	1.242e-05	1.211e-05	1.079e-05	1.757e-05	1.018e-05	1.132e-05	1.02e-05	7.52e-06	3.94e-06	3.01e-06	6.03e-06	3.43e-06	3.85e-06	2.89e-06	5.59e-06	2.04e-06	3.39e-06	2.79e-06	2.61e-06	2.55e-06	2.98e-06	5.47e-06	1.299e-05	3.261e-05	1.333e-05	3.15e-06	8.8e-07	0	2.87e-06	3.089e-05	3.86e-06
"YHLU1206Fcog_24_1	070512PP03	young	P. padus	4.064e-05	0.00133358	1.304e-05	8.94e-06	1.195e-05	1.828e-05	1.279e-05	1.035e-05	7.6e-06	3e-05	1.029e-05	2.052e-05	2.823e-05	1.701e-05	3.099e-05	1.859e-05	1.587e-05	2.255e-05	3.583e-05	1.393e-05	2.873e-05	3.157e-05	2.94e-05	1.799e-05	2.109e-05	2.721e-05	2.226e-05	3.165e-05	2.735e-05	1.795e-05	2.619e-05	2.607e-05	3.083e-05	2.05e-05	3.143e-05	4.695e-05	5.68e-05	7.019e-05	8.128e-05	3.786e-05	3.693e-05	5.055e-05	5.144e-05	6.888e-05	0.00012702	8.231e-05
"YHLU1206Fcog_13_1	070512PP04	old	P. padus	1.61e-05	0.00062824	1.221e-05	1.022e-05	1.306e-05	1.329e-05	1.345e-05	1.061e-05	1.305e-05	1.193e-05	1.613e-05	8.37e-06	1.237e-05	1.485e-05	2.144e-05	1.633e-05	1.065e-05	5.83e-06	1.122e-05	5.04e-06	9.34e-06	6.74e-06	8.66e-06	6.4e-06	3.02e-06	7.7e-06	6.8e-06	1.068e-05	9.31e-06	1.244e-05	3.05e-06	2.89e-06	8.9e-06	5.07e-06	4.03e-06	8.53e-06	7.66e-06	1.45e-05	9.13e-06	4.803e-05	9.1e-06	6.16e-06	2.122e-05	7.95e-06	2.387e-05	1.095e-05
"YHLU1206Fcog_25_1	070512PP04	young	P. padus	4.172e-05	0.00081451	7.35e-06	1.122e-05	9.23e-06	1.534e-05	2.077e-05	2.01e-05	1.974e-05	1.118e-05	2.099e-05	2.997e-05	2.126e-05	1.999e-05	2.623e-05	2.033e-05	1.245e-05	2.148e-05	2.3e-05	1.963e-05	1.771e-05	1.747e-05	2.351e-05	2.457e-05	1.679e-05	2.193e-05	1.982e-05	4.142e-05	2.243e-05	3.132e-05	2.424e-05	2.921e-05	2.936e-05	3.094e-05	3.562e-05	4.098e-05	7.294e-05	4.831e-05	0.00010157	5.637e-05	5.212e-05	5.352e-05	5.74e-05	7.16e-05	9.986e-05	8.6e-05
"YHLU1206Fcog_14_1	070512PP05	old	P. padus	5.111e-05	0.00072984	1.14e-05	8.54e-06	1.117e-05	1.571e-05	1.123e-05	9.78e-06	1.297e-05	2.091e-05	1.943e-05	1.278e-05	2.337e-05	2.233e-05	2.912e-05	2.437e-05	3.299e-05	2.644e-05	2.101e-05	3.372e-05	1.984e-05	2.32e-05	1.597e-05	2.816e-05	2.706e-05	1.906e-05	3.266e-05	4.391e-05	2.566e-05	3.872e-05	3.21e-05	2.79e-05	2.989e-05	3.414e-05	4.773e-05	3.685e-05	6.78e-05	6.713e-05	0.00011666	6.036e-05	6.804e-05	7.078e-05	7.674e-05	9.686e-05	0.00012182	0.00012599
"YHLU1206Fcog_26_1	070512PP05	young	P. padus	1.559e-05	0.00052394	1.581e-05	8.81e-06	1.022e-05	7.54e-06	8.86e-06	4.1e-06	6.25e-06	4.91e-06	8.8e-06	1.011e-05	7.1e-06	1.026e-05	1.771e-05	9.66e-06	2.33e-06	1.678e-05	3.92e-06	3.15e-06	8.97e-06	8.91e-06	4.02e-06	3.02e-06	3.87e-06	9.39e-06	7.44e-06	1.168e-05	5.43e-06	6.66e-06	6.13e-06	5.74e-06	5.45e-06	9.38e-06	2.75e-06	8.05e-06	1.211e-05	1.012e-05	6.57e-05	2.61e-06	6.98e-06	5.67e-06	5.53e-06	1.159e-05	2.44e-05	2.488e-05
"YHLU1206Fcog_15_1	070512PS01	old	P. serotina	5.609e-05	0.00133098	6.56e-06	4.71e-06	1.301e-05	1.702e-05	7.54e-06	1.178e-05	1.442e-05	1.333e-05	8.66e-06	1.702e-05	1.526e-05	2.989e-05	2.006e-05	1.427e-05	1.394e-05	1.7e-05	1.658e-05	1.526e-05	9.27e-06	1.729e-05	2.169e-05	1.459e-05	1.988e-05	2.691e-05	2.37e-05	2.848e-05	1.993e-05	2.167e-05	2.027e-05	2.019e-05	2.734e-05	2.305e-05	3.167e-05	2.807e-05	5.099e-05	5.671e-05	8.192e-05	4.063e-05	3.522e-05	4.666e-05	5.526e-05	6.633e-05	9.937e-05	8.015e-05
"YHLU1206Fcog_27_1	070512PS01	young	P. serotina	2.812e-05	0.00153615	7.5e-06	1.147e-05	8.16e-06	1.639e-05	1.228e-05	9.96e-06	8.72e-06	6.49e-06	8.12e-06	6.2e-06	9.5e-06	1.641e-05	1.34e-05	1.045e-05	7.34e-06	6.59e-06	1.054e-05	1.181e-05	1.41e-06	3.99e-06	2.18e-06	8.14e-06	6.47e-06	5.09e-06	5.95e-06	1.188e-05	3.12e-06	2.45e-06	8.19e-06	4.98e-06	2.37e-06	2.65e-06	1.41e-06	5.48e-06	1.245e-05	9.18e-06	1.885e-05	2.56e-06	2.3e-07	1.53e-06	2.81e-06	2.27e-06	2.895e-05	1.013e-05
"YHLU1206Fcog_16_1	070512PS02	old	P. serotina	5.362e-05	0.00133094	6.33e-06	7.22e-06	6.42e-06	2.016e-05	1.317e-05	5.59e-06	9.77e-06	1.289e-05	5.26e-06	1.282e-05	8.7e-06	1.512e-05	2.28e-05	1.183e-05	1.582e-05	1.364e-05	2.261e-05	2.005e-05	1.314e-05	1.696e-05	1.304e-05	9.06e-06	1.06e-05	2.148e-05	1.063e-05	3.682e-05	1.701e-05	1.432e-05	1.948e-05	1.9e-05	2.125e-05	1.925e-05	2.723e-05	2.578e-05	4.424e-05	4.535e-05	8.768e-05	3.289e-05	2.414e-05	2.54e-05	3.947e-05	6.983e-05	8.46e-05	7.645e-05
"YHLU1206Fcog_28_1	070512PS02	young	P. serotina	7.516e-05	0.00288862	3.49e-06	1.228e-05	6.22e-06	1.581e-05	8.42e-06	5.7e-06	6.84e-06	9.69e-06	4.59e-06	8.2e-06	4.77e-06	1.59e-05	1.198e-05	1.534e-05	4.77e-06	5.26e-06	1.301e-05	6.59e-06	2.46e-06	3.72e-06	5.6e-06	1.94e-06	4.32e-06	6.81e-06	8.56e-06	2.033e-05	6.35e-06	6.03e-06	2.1e-06	4.51e-06	4.19e-06	4.5e-06	7.69e-06	1.05e-05	2.177e-05	3.231e-05	8.039e-05	1.655e-05	8.61e-06	1.764e-05	1.994e-05	3.714e-05	6.673e-05	5.553e-05
"YHLU1206Fcog_17_1	070512PS03	old	P. serotina	2.316e-05	0.00088598	7.42e-06	1.421e-05	1.432e-05	1.59e-05	1.733e-05	1.111e-05	1.235e-05	1.15e-05	1.641e-05	1.226e-05	7.61e-06	1e-05	1.883e-05	1.763e-05	1.116e-05	1.721e-05	1.911e-05	7.36e-06	1.075e-05	1.97e-05	1.77e-05	9.62e-06	8.24e-06	1.668e-05	8.48e-06	1.356e-05	1.499e-05	1.782e-05	7.49e-06	8.36e-06	6.9e-06	1.915e-05	2.428e-05	2.255e-05	3.432e-05	2.863e-05	6.99e-05	2.87e-05	2.008e-05	2.855e-05	2.89e-05	3.81e-05	7.38e-05	4.301e-05
"YHLU1206Fcog_29_1	070512PS03	young	P. serotina	0.00011627	0.00456784	2.1e-07	6.14e-06	3.45e-06	3.05e-05	6.71e-06	7.89e-06	2.73e-06	6.48e-06	1.148e-05	1.039e-05	7.4e-06	7.03e-06	9.85e-06	8.82e-06	1.006e-05	1.062e-05	1.257e-05	1.125e-05	5.08e-06	1.127e-05	5.28e-06	7.06e-06	5.81e-06	5.29e-06	4.09e-06	2.195e-05	1.671e-05	9.31e-06	7.22e-06	6.82e-06	1.335e-05	8.82e-06	1.02e-05	2.201e-05	3.709e-05	3.437e-05	7.952e-05	1.859e-05	1.853e-05	1.84e-05	2.311e-05	2.072e-05	7.367e-05	4.408e-05
"YHLU1206Fcog_18_1	070512PS04	old	P. serotina	6.58e-06	0.00056327	5.62e-06	9.39e-06	7.72e-06	7.13e-06	1.56e-06	1.029e-05	7.47e-06	7.25e-06	5.63e-06	4.15e-06	6.2e-06	7.16e-06	2.75e-06	2.75e-06	4.68e-06	2.32e-06	3.13e-06	3.53e-06	3.63e-06	8.59e-06	7.43e-06	3.19e-06	2.79e-06	1.26e-06	1.32e-06	2.31e-06	7.94e-06	5.39e-06	1.02e-06	2.24e-06	2.06e-06	3.5e-06	2.82e-06	5e-07	3.08e-06	8.78e-06	2.506e-05	1.23e-06	6.2e-06	6.12e-06	2.61e-06	3.43e-06	1.9e-05	8.15e-06
"YHLU1206Fcog_30_1	070512PS04	young	P. serotina	8.149e-05	0.00263526	2.78e-06	3.4e-06	6.78e-06	1.74e-05	3.44e-06	2.94e-06	7.93e-06	5.21e-06	6.56e-06	4.67e-06	5.45e-06	5.89e-06	7.24e-06	3.23e-06	8.6e-06	5.71e-06	4.02e-06	2.63e-06	5.26e-06	1.692e-05	5.4e-06	3.94e-06	2.77e-06	1.197e-05	9.32e-06	9.35e-06	1.867e-05	1.04e-05	6.85e-06	8.35e-06	7.56e-06	1.26e-05	1.06e-05	1.09e-05	2.252e-05	1.99e-05	4.907e-05	1.276e-05	1.4e-05	2.485e-05	1.901e-05	2.616e-05	6.892e-05	3.2e-05
"YHLU1206Fcog_19_1	070512PS05	old	P. serotina	0.00014838	0.00282086	1.63e-06	5.07e-06	1.023e-05	2.215e-05	5.38e-06	8.22e-06	1.524e-05	1.226e-05	1.985e-05	9.69e-06	1.72e-05	1.945e-05	2.841e-05	2.342e-05	2.67e-05	2.694e-05	3.392e-05	2.017e-05	1.971e-05	2.449e-05	2.77e-05	1.314e-05	2.349e-05	2.664e-05	2.845e-05	4.086e-05	3.017e-05	2.618e-05	4.562e-05	3.155e-05	3.909e-05	5.429e-05	4.274e-05	5.204e-05	8.071e-05	8.434e-05	0.00010738	7.722e-05	7.71e-05	8.054e-05	8.433e-05	0.00010848	0.00013824	0.00013095
"YHLU1206Fcog_31_1	070512PS05	young	P. serotina	0.00014169	0.00508171	5.84e-06	2.03e-06	6.12e-06	2.787e-05	6.93e-06	1.117e-05	5.22e-06	3.66e-06	6.77e-06	3.14e-06	8.05e-06	5.54e-06	5.85e-06	7.9e-06	4.73e-06	7.14e-06	4.3e-06	3.72e-06	7.26e-06	7.97e-06	4.94e-06	6.44e-06	4.34e-06	2.93e-06	5.82e-06	5.26e-06	2.73e-06	4.69e-06	3.5e-06	1.199e-05	6.25e-06	3.8e-06	4.8e-06	1.205e-05	1.673e-05	2.161e-05	5.767e-05	1.045e-05	1.057e-05	8.91e-06	1.743e-05	2.749e-05	6.916e-05	3.895e-05
"YHLU1206Fcog_20_1	070512PS06	old	P. serotina	2.881e-05	0.00105407	8.35e-06	6.68e-06	3.13e-06	1.156e-05	5.33e-06	6.14e-06	7.31e-06	5.55e-06	1.6e-06	4.04e-06	5.56e-06	9.78e-06	2.07e-06	2.25e-06	7.98e-06	8.13e-06	9.35e-06	5.55e-06	3.18e-06	1.86e-06	4.42e-06	1.62e-06	9.87e-06	3.04e-06	7.58e-06	9.55e-06	3.42e-06	7.34e-06	4.35e-06	2.87e-06	7.68e-06	6.03e-06	7.86e-06	1.2e-06	1.697e-05	1.72e-05	3.541e-05	9.17e-06	2.95e-06	7.76e-06	1.191e-05	3.13e-05	3.655e-05	2.267e-05
"YHLU1206Fcog_32_1	070512PS06	young	P. serotina	0.00012816	0.00431311	2.14e-06	5.6e-07	3.42e-06	2.357e-05	2.26e-06	4.76e-06	5.94e-06	6.26e-06	5.25e-06	5.61e-06	3.72e-06	4.89e-06	1.01e-05	1.255e-05	1.386e-05	2.83e-06	1.268e-05	5.8e-06	2.36e-06	9.42e-06	2.87e-06	6.01e-06	4.56e-06	4.12e-06	3.42e-06	5.49e-06	1.83e-06	8.99e-06	5.65e-06	3.64e-06	5.49e-06	5.58e-06	5.12e-06	5.66e-06	2.635e-05	1.822e-05	5.07e-05	9.59e-06	1.439e-05	1.822e-05	1.223e-05	1.851e-05	6.308e-05	4.28e-05
"YHLU1206Fcog_21_1	070512PS07	old	P. serotina	9.33e-06	0.00037276	5.05e-06	1.75e-06	4.18e-06	6.4e-06	7.74e-06	2.53e-06	4.02e-06	3.49e-06	4.65e-06	5.75e-06	6.91e-06	1.235e-05	5.86e-06	5.89e-06	4.74e-06	5.57e-06	5.02e-06	4.09e-06	2.14e-06	9.7e-07	2.21e-06	3.19e-06	1.42e-06	3.03e-06	2.8e-07	2.5e-06	2.98e-06	1.64e-06	2.8e-07	6.5e-07	1.91e-06	3.4e-06	9.5e-07	1.6e-06	7.76e-06	3.88e-06	2.636e-05	2.1e-06	1.7e-06	3.48e-06	2.61e-06	4.19e-06	1.874e-05	1.015e-05
"YHLU1206Fcog_33_1	070512PS07	young	P. serotina	6.113e-05	0.00256873	5.2e-06	4.16e-06	4.08e-06	1.37e-05	3.43e-06	6.48e-06	3.41e-06	3.4e-06	2.7e-06	1.018e-05	9.24e-06	7.42e-06	8.58e-06	3.5e-06	4.2e-06	6.17e-06	5.23e-06	1.09e-06	1.69e-06	2.18e-06	1.05e-06	2.27e-06	2.62e-06	1.65e-06	1.46e-06	5.69e-06	1.95e-06	2.2e-07	2.67e-06	2.06e-06	1.19e-06	4.7e-07	1.12e-06	1.21e-06	1.291e-05	5.84e-06	3.609e-05	1.4e-06	1.77e-06	4.38e-06	5.19e-06	8.79e-06	2.954e-05	1.404e-05
"YHLU1206Fcog_2_1	140512PP01	old	P. padus	2.413e-05	0.00030984	1.2e-05	9.49e-06	1.283e-05	1.8e-05	9.75e-06	1.017e-05	1.774e-05	6.37e-06	1.457e-05	1.471e-05	8.79e-06	2.356e-05	1.473e-05	1.583e-05	1.875e-05	1.851e-05	1.941e-05	1.262e-05	1.748e-05	2.706e-05	1.427e-05	9.92e-06	8.26e-06	1.852e-05	1.452e-05	2.337e-05	2.796e-05	2.06e-05	2.129e-05	1.325e-05	1.358e-05	1.654e-05	1.883e-05	2.892e-05	2.889e-05	4.005e-05	4.866e-05	2.568e-05	3.108e-05	3.167e-05	5.005e-05	5.571e-05	7.621e-05	8.333e-05
"YHLU1206Fcog_87_1	140512PP01	young	P. padus	2.69e-05	0.00058334	1.807e-05	1.299e-05	2.063e-05	1.654e-05	2.17e-05	1.5e-05	2.046e-05	1.228e-05	2.114e-05	1.186e-05	1.511e-05	2.03e-05	2.662e-05	2.271e-05	2.843e-05	2.149e-05	1.421e-05	1.79e-05	1.69e-05	2.59e-05	1.654e-05	8.4e-06	1.571e-05	1.902e-05	1.531e-05	2.608e-05	1.01e-05	1.341e-05	1.087e-05	9.87e-06	1.235e-05	8.13e-06	7.65e-06	1.608e-05	1.706e-05	1.889e-05	2.155e-05	1.711e-05	5.76e-06	4.11e-06	1.266e-05	1.109e-05	3.16e-05	1.701e-05
"YHLU1206Fcog_3_1	140512PP02	old	P. padus	2.526e-05	0.00043609	1.403e-05	1.566e-05	2.096e-05	1.685e-05	2.824e-05	2.563e-05	2.213e-05	2.456e-05	1.892e-05	1.89e-05	1.909e-05	2.561e-05	4.21e-05	3.457e-05	2.853e-05	1.805e-05	2.024e-05	2.937e-05	1.706e-05	2.069e-05	3.052e-05	1.259e-05	3.824e-05	3.988e-05	2.211e-05	4.132e-05	2.619e-05	5.066e-05	3.955e-05	3.782e-05	3.365e-05	4.582e-05	3.873e-05	3.854e-05	4.977e-05	6.294e-05	6.425e-05	7.903e-05	5.083e-05	5.812e-05	6.579e-05	0.00011203	0.00010387	8.166e-05
"YHLU1206Fcog_4_1	140512PP03	old	P. padus	1.116e-05	0.00029537	1.379e-05	8.73e-06	1.019e-05	4.23e-06	1.241e-05	1.131e-05	4.81e-06	5.03e-06	4.22e-06	7.07e-06	1.672e-05	7.83e-06	1.887e-05	4.98e-06	2.68e-06	5.15e-06	1.386e-05	7.43e-06	2.42e-06	3.6e-06	1.2e-06	2.99e-06	4.67e-06	1e-06	1.32e-06	3.86e-06	3.11e-06	9.5e-07	7.78e-06	2.4e-07	1.08e-06	3.56e-06	1e-07	1.1e-06	7.87e-06	3.07e-06	1.212e-05	5e-08	1.25e-06	1.14e-06	1.54e-06	1.44e-06	1.237e-05	6.94e-06
"YHLU1206Fcog_139_	140512PP03	young	P. padus	4.497e-05	0.00162351	7.69e-06	1.875e-05	1.311e-05	1.464e-05	1.877e-05	1.717e-05	1.224e-05	1.484e-05	1.817e-05	1.352e-05	1.972e-05	1.472e-05	3.282e-05	3.574e-05	1.502e-05	1.219e-05	1.823e-05	1.318e-05	2.674e-05	2.357e-05	1.122e-05	1.26e-05	1.166e-05	9.36e-06	1.108e-05	2.195e-05	2.158e-05	2.29e-05	1.741e-05	1.971e-05	1.835e-05	2.322e-05	1.982e-05	2.231e-05	2.809e-05	4.038e-05	5.317e-05	2.338e-05	3.091e-05	4.236e-05	2.252e-05	5.373e-05	5.373e-05	7.752e-05
"YHLU1206Fcog_5_1	140512PP04	old	P. padus	2.619e-05	0.00038894	1.332e-05	1.609e-05	1.528e-05	1.932e-05	2.27e-05	3.056e-05	2.456e-05	3.442e-05	1.315e-05	2.187e-05	2.461e-05	2.265e-05	4.479e-05	3.322e-05	2.685e-05	2.754e-05	4.743e-05	4.428e-05	2.296e-05	3.55e-05	3.088e-05	2.284e-05	2.475e-05	1.821e-05	3.378e-05	4.707e-05	3.5e-05	3.888e-05	3.4e-05	4.752e-05	3.891e-05	4.78e-05	5.142e-05	5.688e-05	6.684e-05	6.208e-05	7.837e-05	5.451e-05	6.498e-05	5.581e-05	5.562e-05	8.539e-05	9.622e-05	0.00011294
"YHLU1206Fcog_140_	140512PP04	young	P. padus	3.825e-05	0.00136999	1.251e-05	1.903e-05	1.669e-05	1.419e-05	1.932e-05	1.989e-05	2.078e-05	1.715e-05	2.186e-05	2.204e-05	3.238e-05	3.119e-05	4.055e-05	4.655e-05	3.646e-05	2.4e-05	3.147e-05	2.68e-05	2.492e-05	2.703e-05	3.734e-05	1.681e-05	2.761e-05	4.277e-05	4.199e-05	2.259e-05	2.376e-05	3.229e-05	2.067e-05	3.265e-05	4.317e-05	5.023e-05	3.785e-05	5.385e-05	6.115e-05	6.529e-05	5.464e-05	7.719e-05	5.35e-05	5.652e-05	8.541e-05	9.795e-05	0.00010129	8.854e-05
"YHLU1206Fcog_6_1	140512PP05	old	P. padus	6.7e-06	0.00030555	1.342e-05	6.31e-06	1.296e-05	1.225e-05	8.76e-06	1.322e-05	6.19e-06	7.37e-06	9.1e-06	6.76e-06	5.42e-06	1.045e-05	8.05e-06	6.04e-06	4.93e-06	5.99e-06	8.77e-06	7.71e-06	2.9e-06	6.72e-06	4e-06	3.08e-06	1.57e-06	1.59e-06	7.7e-07	2.66e-06	4.25e-06	4.52e-06	6.3e-07	4.74e-06	2.71e-06	1.58e-06	4.93e-06	4.51e-06	4.3e-06	2.18e-06	3.21e-06	4.82e-06	2.9e-07	1.66e-06	6.34e-06	2.59e-06	9.63e-06	8.8e-07
"YHLU1206Fcog_141_	140512PP05	young	P. padus	1.497e-05	0.00203023	2.931e-05	1.185e-05	8.39e-06	1.241e-05	2.334e-05	1.039e-05	4.78e-06	6.44e-06	7.57e-06	4.99e-06	5.12e-06	3.97e-06	1.459e-05	1.165e-05	8.91e-06	6.49e-06	1.373e-05	6.4e-06	4.9e-06	7.1e-06	1.113e-05	8.27e-06	6.94e-06	8.6e-06	4.83e-06	4.71e-06	4.17e-06	5.16e-06	1.45e-06	4.98e-06	4.03e-06	2.17e-06	2.23e-06	3.01e-06	7.74e-06	1.033e-05	2.94e-06	2.773e-05	7.67e-06	5.42e-06	2.16e-06	6.12e-06	1.296e-05	1.345e-05
"YHLU1206Fcog_7_1	140512PP06	old	P. padus	4.925e-05	0.00119572	1.064e-05	1.586e-05	1.08e-05	1.586e-05	8.63e-06	1.651e-05	9.41e-06	1.512e-05	1.772e-05	2.334e-05	2.55e-05	3.471e-05	2.9e-05	1.673e-05	3.324e-05	2.285e-05	3.416e-05	1.425e-05	2.783e-05	3.203e-05	4.19e-05	2.82e-05	3.204e-05	2.988e-05	2.731e-05	4.514e-05	2.562e-05	4.727e-05	4.649e-05	4.598e-05	4.431e-05	4.694e-05	5.302e-05	5.246e-05	7.868e-05	6.836e-05	6.995e-05	5.643e-05	5.995e-05	9.032e-05	9.539e-05	0.00010764	0.00012363	0.00013927
"YHLU1206Fcog_88_1	140512PP06	young	P. padus	4.968e-05	0.00267341	2.171e-05	1.252e-05	3.38e-06	2.416e-05	1.496e-05	9.99e-06	1.652e-05	1.65e-05	2.092e-05	1.284e-05	2.536e-05	1.23e-05	2.29e-05	4.814e-05	1.077e-05	8.75e-06	1.579e-05	1.793e-05	8.45e-06	1.175e-05	1.695e-05	8.9e-06	1.04e-05	1.121e-05	1.182e-05	6.34e-06	6.8e-06	5.87e-06	1.253e-05	1.149e-05	1.236e-05	1.063e-05	5e-06	1.093e-05	1.779e-05	1.808e-05	2.507e-05	2.75e-05	8.31e-06	1.528e-05	1.241e-05	8.421e-05	2.699e-05	4.464e-05
"YHLU1206Fcog_142_	140512PP07	young	P. padus	2.655e-05	0.00161708	1.29e-05	1.599e-05	1.077e-05	3.89e-06	1.489e-05	1.035e-05	7.91e-06	9.49e-06	3.52e-06	6.47e-06	1.153e-05	1.967e-05	2.086e-05	3.091e-05	1.438e-05	1.95e-06	8.62e-06	4.94e-06	4.69e-06	1.013e-05	1.281e-05	1.102e-05	5.05e-06	5.04e-06	7.24e-06	1.316e-05	1.035e-05	5.07e-06	1.298e-05	1.338e-05	1.01e-05	1.037e-05	6.88e-06	1.135e-05	1.249e-05	1.965e-05	2.057e-05	5.024e-05	9.53e-06	1.052e-05	1.253e-05	1.675e-05	2.156e-05	2.463e-05
"YHLU1206Fcog_143_	140512PP07	old	P. padus	4.72e-05	0.00326448	2.538e-05	1.129e-05	5.11e-06	1.18e-05	2.039e-05	1.499e-05	1.072e-05	9.41e-06	9.07e-06	5.92e-06	1.098e-05	4.11e-06	8.83e-06	1.241e-05	3.42e-06	2.11e-06	3.59e-06	4.5e-06	3.13e-06	1.28e-06	5.78e-06	4.03e-06	1.06e-06	4.73e-06	1.6e-07	8.61e-06	2.76e-06	2.5e-06	1.49e-06	5.45e-06	1.99e-06	4.82e-06	2.31e-06	2.69e-06	7.97e-06	1.363e-05	1.267e-05	4.089e-05	1.702e-05	1.53e-06	3.28e-06	8.86e-06	2.179e-05	1.146e-05
"YHLU1205Fcog_10_1	140512PS01	old	P. serotina	2.538e-05	0.00169919	8.61e-06	1.341e-05	6.69e-06	1.485e-05	6.45e-06	6.15e-06	1.374e-05	6.69e-06	1.399e-05	4.32e-06	1.502e-05	1.346e-05	1.276e-05	2.394e-05	8.32e-06	6.92e-06	7.6e-06	5.34e-06	7.57e-06	4.22e-06	9.47e-06	1.11e-06	1.035e-05	7.66e-06	7.2e-06	4.99e-06	5.82e-06	5.73e-06	5.92e-06	1.041e-05	1.207e-05	3.29e-06	4.71e-06	4.31e-06	1.29e-05	1.144e-05	2.589e-05	5.55e-06	4.67e-06	1.231e-05	3.8e-06	7.92e-06	3.417e-05	4.85e-06
"YHLU1205Fcog_42_1	140512PS01	old	P. serotina	9.35e-06	0.00031487	9.01e-06	1.146e-05	1.308e-05	7.72e-06	9.87e-06	1.07e-05	6.55e-06	5.29e-06	6.39e-06	5.59e-06	1.283e-05	1.504e-05	2.239e-05	1.241e-05	7.94e-06	4.77e-06	1.295e-05	3.65e-06	1.22e-06	3.08e-06	1.71e-06	6.5e-07	4.9e-06	1.2e-07	1.44e-06	3.89e-06	1.71e-06	5.8e-07	6e-07	3.2e-07	1.5e-07	2.16e-06	5.2e-07	2.3e-07	2.33e-06	4.8e-07	7.76e-06	3.9e-07	0	0	0	3.9e-07	5.22e-06	1.75e-06
"YHLU1206Fcog_95_1	140512PS01	young	P. serotina	1.103e-05	0.00073982	1.244e-05	7.18e-06	7.08e-06	1.269e-05	6e-06	3.64e-06	6.1e-06	3.49e-06	2.36e-06	3.78e-06	2.84e-06	3.8e-06	4.95e-06	7.66e-06	3.2e-06	3.84e-06	5.1e-07	1.43e-06	5.04e-06	6.57e-06	6.37e-06	2.42e-06	1.1e-06	1.07e-06	3.27e-06	2.39e-06	2.11e-06	6.66e-06	2.32e-06	9.4e-07	2.36e-06	1.01e-06	3.53e-06	3.5e-07	6.64e-06	1.9e-06	1.982e-05	1.58e-06	3.7e-07	2.08e-06	1.67e-06	1.53e-06	1.742e-05	8.54e-06
"YHLU1205Fcog_43_1	140512PS02	old	P. serotina	1.82e-05	0.00071624	9.13e-06	2.95e-06	3.5e-06	9.75e-06	8.92e-06	4.5e-06	5.46e-06	6.58e-06	7.26e-06	3.99e-06	4.95e-06	5.34e-06	5.99e-06	1.028e-05	7.41e-06	5.6e-06	3.67e-06	6.7e-07	2.09e-06	6.96e-06	2.61e-06	3.02e-06	6e-07	1.55e-06	9.7e-07	2.73e-06	2.51e-06	2.73e-06	3.21e-06	3.56e-06	1.1e-06	1.89e-06	1.64e-06	7.9e-07	1.448e-05	9.71e-06	1.104e-05	1.92e-06	3.44e-06	1.68e-06	2.54e-06	5.44e-06	2.093e-05	7.43e-06
"YHLU1206Fcog_144_	140512PS02	young	P. serotina	2.215e-05	0.00133516	1.518e-05	1.195e-05	1.404e-05	1.881e-05	1.479e-05	1.282e-05	7.79e-06	5.16e-06	9.11e-06	1.35e-05	9.56e-06	1.989e-05	1.958e-05	1.628e-05	9.05e-06	6.52e-06	1.117e-05	7.88e-06	1.074e-05	1.034e-05	9.84e-06	5.65e-06	7.27e-06	6.47e-06	3.15e-06	1.72e-05	8.77e-06	6.95e-06	4.99e-06	7.13e-06	6.49e-06	2.09e-06	7.65e-06	5.04e-06	1.311e-05	1.011e-05	4.08e-05	7.76e-06	4.4e-06	7.63e-06	3.49e-06	6.85e-06	1.847e-05	1.853e-05
"YHLU1205Fcog_44_1	140512PS03	old	P. serotina	1.185e-05	0.00027199	4.92e-06	5.92e-06	5.39e-06	5.78e-06	1.144e-05	4.42e-06	5.27e-06	6.44e-06	3.96e-06	3.08e-06	1.054e-05	7e-06	8.29e-06	7.7e-06	2.3e-06	6.91e-06	1.21e-05	3.75e-06	2.56e-06	1.073e-05	7.66e-06	3.11e-06	4.34e-06	4.54e-06	3.99e-06	3.59e-06	3.25e-06	3.16e-06	2.5e-06	1.27e-06	1.89e-06	2.92e-06	6.16e-06	1.66e-06	7.89e-06	2.55e-06	1.441e-05	8.1e-07	2.16e-06	3e-06	2.77e-06	2.69e-06	1.985e-05	9.33e-06
"YHLU1206Fcog_96_1	140512PS03	young	P. serotina	6.564e-05	0.00473785	2.257e-05	9.65e-06	6.31e-06	3.272e-05	6.6e-06	8.75e-06	4.3e-06	7.78e-06	5.02e-06	3.2e-06	5.35e-06	1.34e-06	5.2e-06	4.67e-06	8.16e-06	3.29e-06	5.57e-06	4.4e-06	6.17e-06	6.37e-06	3.32e-06	3.76e-06	8.4e-07	1.05e-06	4.95e-06	5.1e-07	1.03e-06	2.52e-06	2.08e-06	2.22e-06	1.63e-06	1.2e-07	2.93e-06	3.15e-06	1.069e-05	3.65e-06	1.099e-05	7e-08	4.4e-07	4e-07	6.3e-07	8e-07	5.485e-05	1.46e-06
"YHLU1205Fcog_45_1	140512PS04	old	P. serotina	1.018e-05	0.00014881	1.506e-05	1.738e-05	1.015e-05	1.08e-05	1.318e-05	1.034e-05	1.104e-05	4.28e-06	7.91e-06	1.002e-05	1.168e-05	1.841e-05	1.027e-05	1.061e-05	1.567e-05	4.82e-06	1.524e-05	3.4e-06	4.88e-06	1.195e-05	2.22e-06	3.59e-06	4.71e-06	4.2e-06	4.82e-06	4.78e-06	6.72e-06	6.97e-06	2.42e-06	1.25e-06	1.66e-06	6.7e-07	1.59e-06	1.13e-06	6.95e-06	8.6e-06	9.49e-06	1.9e-06	0	3.17e-06	1.09e-06	2.37e-06	1.299e-05	2.72e-06
"YHLU1206Fcog_97_1	140512PS04	young	P. serotina	1.705e-05	0.00111027	1.591e-05	1.202e-05	8.1e-06	1.757e-05	1.395e-05	5.19e-06	8.23e-06	5.1e-06	6.4e-06	9.75e-06	4.35e-06	8.34e-06	1.21e-05	7.09e-06	6.23e-06	5.71e-06	8.03e-06	2.58e-06	3.28e-06	9.99e-06	4.15e-06	1.61e-06	3.05e-06	2.8e-07	4.37e-06	3.52e-06	4.35e-06	2.09e-06	3.6e-07	7.5e-07	1.33e-06	5.9e-07	9.4e-07	6.7e-07	4.48e-06	1.14e-06	1.149e-05	1.75e-06	6e-08	1.5e-07	6.8e-07	6.1e-07	1.467e-05	5.76e-06
"YHLU1205Fcog_46_1	140512PS05	old	P. serotina	7.08e-06	0.00016892	7.12e-06	1.162e-05	6.81e-06	9.27e-06	9.34e-06	1.115e-05	7.12e-06	9.44e-06	8.1e-06	1.366e-05	1.523e-05	1.635e-05	1.283e-05	1.608e-05	1.866e-05	1.694e-05	1.396e-05	1.31e-05	1.507e-05	2.145e-05	9.7e-06	9.75e-06	1.158e-05	1.095e-05	1.469e-05	1.269e-05	1.657e-05	1.97e-05	1.275e-05	1.837e-05	1.853e-05	1.68e-05	2.325e-05	2.792e-05	3.549e-05	3.968e-05	3.341e-05	2.876e-05	3.438e-05	3.039e-05	3.199e-05	4.325e-05	6.668e-05	5.357e-05
"YHLU1206Fcog_98_1	140512PS05	young	P. serotina	2.579e-05	0.00056075	8.42e-06	1.363e-05	1.462e-05	8.71e-06	1.034e-05	1.46e-05	8.57e-06	1.105e-05	7.14e-06	9.55e-06	1.354e-05	2.611e-05	2.083e-05	1.912e-05	1.529e-05	1.036e-05	2.949e-05	1.538e-05	1.306e-05	1.964e-05	2.271e-05	1.839e-05	1.332e-05	2.115e-05	2.173e-05	3.614e-05	1.891e-05	1.6e-05	1.327e-05	1.766e-05	2.264e-05	2.446e-05	2.039e-05	2.884e-05	5.663e-05	4.71e-05	5.146e-05	3.92e-05	3.133e-05	4.438e-05	4.665e-05	5.216e-05	9.852e-05	7.143e-05
"YHLU1206Fcog_1_1	140512PS06	old	P. serotina	1.093e-05	0.00053357	9.57e-06	8.85e-06	5.96e-06	1.271e-05	5.82e-06	4.09e-06	1.193e-05	1.116e-05	3.3e-06	1.198e-05	6.61e-06	8.82e-06	1.066e-05	1.268e-05	1.061e-05	8.55e-06	1.226e-05	6.73e-06	6.26e-06	1.039e-05	1.025e-05	7.58e-06	4.75e-06	3.93e-06	4.8e-06	1.776e-05	5.96e-06	1.061e-05	1.14e-05	5.93e-06	1.305e-05	7.64e-06	1.025e-05	7.68e-06	1.347e-05	1.119e-05	1.876e-05	1.214e-05	1.169e-05	1.527e-05	1.845e-05	2.279e-05	4.805e-05	3.215e-05
"YHLU1206Fcog_99_1	140512PS06	young	P. serotina	1.17e-05	0.00070138	3.6e-06	7.07e-06	2.73e-06	5.56e-06	3.38e-06	5.19e-06	4.06e-06	7.51e-06	3.41e-06	6.98e-06	6.18e-06	9.43e-06	1.004e-05	3.25e-06	4.69e-06	3.09e-06	1.354e-05	6.6e-06	3.92e-06	5.83e-06	5.43e-06	1.39e-06	2.67e-06	3.44e-06	3.31e-06	1.333e-05	4.6e-06	3.77e-06	3.88e-06	6.09e-06	7.27e-06	3.59e-06	1.51e-06	8.5e-06	1.54e-05	1.335e-05	2.263e-05	2.94e-06	7.02e-06	5.09e-06	7.5e-06	1.978e-05	4.083e-05	2.014e-05
"YHLU1205Fcog_6_1	150512PP01	old	P. padus	2.317e-05	0.00183932	2.411e-05	1.212e-05	1.275e-05	1.556e-05	2.718e-05	2.071e-05	8.53e-06	1.476e-05	1.05e-05	5.99e-06	9.34e-06	1.466e-05	2.773e-05	1.846e-05	1.046e-05	8.75e-06	9.75e-06	8.93e-06	4.86e-06	6.49e-06	7.66e-06	2.5e-06	6.74e-06	4.27e-06	4.76e-06	7.44e-06	6.7e-06	1.2e-07	1.43e-06	6.45e-06	2.46e-06	2.6e-07	3.22e-06	1.532e-05	6.4e-06	7.48e-06	6.14e-06	2.367e-05	1.05e-06	1.874e-05	4.53e-06	5.8e-06	1.741e-05	1.437e-05
"YHLU1205Fcog_18_1	150512PP01	young	P. padus	4.152e-05	0.00254156	4.847e-05	3.663e-05	2.61e-05	2.528e-05	7.75e-06	2.338e-05	1.957e-05	2.959e-05	2.073e-05	1.939e-05	5.073e-05	3.738e-05	3.927e-05	5.819e-05	6.75e-06	1.606e-05	2.675e-05	4.85e-06	1.338e-05	7.58e-06	1.66e-05	1.18e-05	1.186e-05	3.007e-05	2.154e-05	2.131e-05	9.39e-06	1.334e-05	1.362e-05	1.846e-05	6.46e-06	1.114e-05	8.87e-06	1.948e-05	8.25e-06	9.25e-06	8.63e-06	7.001e-05	6.83e-06	7.54e-06	7.44e-06	5.47e-06	2.05e-05	1.908e-05
"YHLU1205Fcog_7_1	150512PP02	old	P. padus	4.233e-05	0.00073078	2.525e-05	2.965e-05	1.898e-05	2.97e-05	2.212e-05	1.735e-05	2.614e-05	3.351e-05	1.597e-05	3.351e-05	2.078e-05	2.709e-05	3.804e-05	4.179e-05	1.347e-05	3.453e-05	1.783e-05	9.96e-06	1.061e-05	1.757e-05	1.921e-05	2.455e-05	2.547e-05	1.559e-05	2.049e-05	1.516e-05	1.844e-05	7.8e-06	2.156e-05	1.718e-05	2.386e-05	2.9e-05	1.583e-05	1.837e-05	3.852e-05	2.021e-05	2.111e-05	3.448e-05	9.4e-06	2.022e-05	3.557e-05	1.928e-05	2.776e-05	3.068e-05
"YHLU1205Fcog_19_1	150512PP02	young	P. padus	4.39e-05	0.00049089	4.292e-05	2.108e-05	3.801e-05	2.648e-05	3.26e-05	2.209e-05	1.945e-05	3.265e-05	2.972e-05	3.521e-05	4.688e-05	3.33e-05	5.487e-05	4.68e-05	2.479e-05	2.035e-05	3.032e-05	3.137e-05	2.032e-05	1.222e-05	2.315e-05	2.864e-05	2.154e-05	1.932e-05	3.462e-05	3.416e-05	1.579e-05	1.879e-05	1.092e-05	2.076e-05	2.441e-05	1.697e-05	1.59e-05	1.626e-05	4.412e-05	3.578e-05	3.024e-05	3.306e-05	1.84e-05	1.936e-05	1.803e-05	3.094e-05	5.554e-05	5.597e-05
"YHLU1205Fcog_8_1	150512PP03	old	P. padus	6.561e-05	0.00173899	2.226e-05	1.858e-05	2.385e-05	2.348e-05	1.62e-05	1.942e-05	3.19e-05	4.68e-05	2.173e-05	1.604e-05	3.198e-05	4.451e-05	5.461e-05	3.8e-05	2.574e-05	1.287e-05	2.008e-05	2.623e-05	1.919e-05	1.431e-05	2.626e-05	8.5e-06	1.804e-05	3.034e-05	2.617e-05	7.92e-06	3.229e-05	1.405e-05	1.949e-05	3.831e-05	2.849e-05	1.236e-05	2.096e-05	2.077e-05	3.025e-05	2.956e-05	1.083e-05	5.329e-05	2.069e-05	3.549e-05	1.453e-05	2.937e-05	3.722e-05	5.463e-05
"YHLU1205Fcog_20_1	150512PP03	young	P. padus	2.281e-05	0.00097399	1.683e-05	2.565e-05	2.195e-05	2.233e-05	2.75e-05	2.826e-05	2.477e-05	2.381e-05	4.052e-05	3.746e-05	4.879e-05	3.963e-05	4.565e-05	3.973e-05	1.572e-05	1.886e-05	3.452e-05	2.043e-05	1.97e-05	1.669e-05	3.568e-05	3.763e-05	3.355e-05	1.92e-05	3.575e-05	2.528e-05	3.979e-05	3.077e-05	2.495e-05	5.651e-05	3.11e-05	2.554e-05	3.055e-05	3.149e-05	5.102e-05	4.446e-05	3.426e-05	7.088e-05	3.26e-05	6.428e-05	4.835e-05	7.193e-05	6.73e-05	6.452e-05
"YHLU1205Fcog_21_1	150512PP04	young	P. padus	3.342e-05	0.00132236	1.595e-05	9.07e-06	1.2e-05	1.661e-05	2.295e-05	1.972e-05	2.905e-05	2.543e-05	1.561e-05	2.249e-05	1.104e-05	3.591e-05	1.368e-05	3.28e-05	4.523e-05	1.944e-05	1.801e-05	3.581e-05	2.728e-05	2.795e-05	9.34e-06	1.573e-05	3.625e-05	1.913e-05	2.197e-05	3.323e-05	2.544e-05	2.501e-05	3.371e-05	3.879e-05	4.836e-05	4.213e-05	4.825e-05	3.486e-05	4.722e-05	5.2e-05	7.532e-05	5.857e-05	3.881e-05	4.16e-05	4.753e-05	7.911e-05	8.438e-05	0.00010281
"YHLU1205Fcog_31_1	150512PP05	old	P. padus	8.07e-06	0.00018219	1.332e-05	2.984e-05	1.819e-05	1.731e-05	1.898e-05	1.051e-05	1.444e-05	8.27e-06	9.84e-06	1.955e-05	1.646e-05	2.031e-05	1.609e-05	1.714e-05	1.882e-05	1.684e-05	8.8e-06	1.4e-05	1.227e-05	5.34e-06	7.05e-06	8.47e-06	4.98e-06	3.82e-06	5.7e-06	1.264e-05	3.03e-06	1.11e-06	1.68e-06	7.18e-06	2.6e-07	4.32e-06	2.52e-06	2.42e-06	4.4e-06	3.44e-06	3.23e-06	5.5e-06	8.4e-07	3.95e-06	8e-07	4.16e-06	7.23e-06	9.3e-07
"YHLU1206Fcog_89_1	150512PP05	young	P. padus	3.37e-06	0.00105075	3.319e-05	1.183e-05	1.751e-05	1.25e-05	8.36e-06	1.07e-05	2.03e-05	6.56e-06	8.22e-06	8.07e-06	6.27e-06	1.021e-05	1.348e-05	1.391e-05	5.22e-06	8.74e-06	9.77e-06	8.01e-06	3.42e-06	1.68e-06	6.05e-06	5.29e-06	3.38e-06	5.22e-06	5.96e-06	8.67e-06	4.08e-06	4.61e-06	3.76e-06	1.1e-06	1.14e-06	2.76e-06	3.3e-07	2.13e-06	3.3e-07	1.039e-05	4.49e-06	5.51e-06	5.4e-07	3.1e-07	0	1.396e-05	1.512e-05	6.57e-06
"YHLU1206Fcog_94_1	150512PP05	young	P. padus	2.381e-05	0.00083279	1.085e-05	1.469e-05	1.921e-05	1.928e-05	1.089e-05	2.367e-05	1.766e-05	1.071e-05	1.408e-05	1.479e-05	1.844e-05	2.296e-05	2.819e-05	3.479e-05	2.417e-05	1.707e-05	2.705e-05	2.145e-05	2.369e-05	1.979e-05	2.269e-05	1.01e-05	5.43e-06	1.382e-05	2.674e-05	2.425e-05	1.014e-05	1.332e-05	1.799e-05	1.875e-05	1.729e-05	1.523e-05	2.193e-05	2.022e-05	1.725e-05	2.997e-05	3.284e-05	2.218e-05	1.676e-05	2.137e-05	1.735e-05	2.372e-05	6.235e-05	3.087e-05
"YHLU1205Fcog_9_1	150512PP06	old	P. padus	1.265e-05	0.00104888	5.004e-05	2.844e-05	2.407e-05	2.109e-05	1.403e-05	1.82e-05	8.78e-06	1.062e-05	1.862e-05	1.352e-05	1.998e-05	1.638e-05	1.669e-05	1.277e-05	1.209e-05	7.23e-06	1.165e-05	1.64e-06	1.488e-05	4.22e-06	2.79e-06	7.35e-06	3.81e-06	5.83e-06	2.15e-06	5.3e-07	1.62e-06	2.09e-06	1.37e-06	9e-07	4.44e-06	6.1e-07	2.61e-06	2.4e-07	3.82e-06	3.06e-06	8.66e-06	1.23e-06	4.5e-07	0	1.4e-07	4.02e-06	3.12e-06	9.72e-06
"YHLU1205Fcog_22_1	150512PP06	young	P. padus	1.837e-05	0.00152861	0	0	1.19e-06	0	0	4.4e-07	1.35e-06	1.58e-06	2e-07	0	6.4e-07	1.9e-06	1.53e-06	1.97e-06	6.3e-07	4.3e-07	1.2e-06	4.8e-07	7e-07	6.2e-07	7e-08	5.1e-07	0	0	0	5.1e-07	2.65e-06	0	0	0	0	2.4e-07	0	0	2.6e-07	0	8.56e-06	2.3e-07	1.47e-06	4.2e-07	1.12e-06	5.8e-07	1.224e-05	1.239e-05
"YHLU1205Fcog_23_1	150512PP07	young	P. padus	3.038e-05	0.00066588	3.868e-05	2.289e-05	2.362e-05	1.924e-05	1.851e-05	2.577e-05	1.876e-05	2.282e-05	2.811e-05	1.384e-05	3.671e-05	2.506e-05	2.392e-05	3.084e-05	1.673e-05	2.499e-05	3.423e-05	1.957e-05	2.759e-05	2.947e-05	2.791e-05	2.368e-05	1.284e-05	2.884e-05	2.651e-05	2.504e-05	2.199e-05	2.281e-05	2.392e-05	1.346e-05	2.084e-05	4.9e-06	2.057e-05	1.833e-05	2.401e-05	1.342e-05	5.817e-05	1.234e-05	1.719e-05	1.775e-05	1.595e-05	3.037e-05	2.739e-05	5.76e-05
"YHLU1205Fcog_32_1	150512PP07	old	P. padus	1.686e-05	0.00038702	1.563e-05	1.529e-05	1.272e-05	1.516e-05	1.779e-05	1.051e-05	1.246e-05	9.83e-06	6.81e-06	9.4e-06	1.386e-05	1.909e-05	7.88e-06	1.425e-05	8.7e-06	1.7e-05	1.065e-05	6.63e-06	5.52e-06	1.085e-05	8.89e-06	7.4e-06	1.422e-05	7.35e-06	6.46e-06	1.713e-05	9.68e-06	1.011e-05	5.32e-06	8.1e-06	8.32e-06	8.78e-06	1.362e-05	5.35e-06	2.178e-05	1.314e-05	2.748e-05	1.591e-05	7.38e-06	1.691e-05	1.639e-05	1.989e-05	7.588e-05	3.294e-05
"YHLU1205Fcog_33_1	150512PP08	old	P. padus	2.062e-05	0.0005254	1.133e-05	1.584e-05	1.186e-05	1.047e-05	7.38e-06	2.34e-06	1.65e-05	5.05e-06	1.546e-05	8.43e-06	6.61e-06	1.391e-05	1.755e-05	2.021e-05	7.21e-06	9.84e-06	8.07e-06	3.28e-06	6.34e-06	6.32e-06	4.62e-06	3.82e-06	2.53e-06	2.16e-06	3.47e-06	8.81e-06	3.14e-06	4.65e-06	2.68e-06	2.12e-06	3.24e-06	4.34e-06	3.38e-06	3.57e-06	9.57e-06	5.54e-06	9.6e-06	1.016e-05	5.7e-07	4.07e-06	1.76e-06	6.94e-06	1.614e-05	4.53e-06
"YHLU1205Fcog_24_1	150512PP09	young	P. padus	5.591e-05	0.0015127	2.802e-05	2.906e-05	3.358e-05	4.664e-05	1.542e-05	1.732e-05	3.682e-05	2.144e-05	2.227e-05	1.928e-05	3.266e-05	2.876e-05	2.63e-05	2.886e-05	3.64e-05	1.945e-05	2.575e-05	2.501e-05	2.393e-05	3.468e-05	1.998e-05	2.755e-05	2.988e-05	3.068e-05	1.873e-05	4.19e-05	1.565e-05	1.888e-05	2.065e-05	1.279e-05	3.455e-05	2.133e-05	2.256e-05	2.471e-05	3.431e-05	2.859e-05	2.79e-05	3.013e-05	1.821e-05	2.932e-05	2.93e-05	3.274e-05	3.881e-05	4.015e-05
"YHLU1205Fcog_34_1	150512PP09	old	P. padus	2.608e-05	0.00090903	9.96e-06	6.83e-06	1.203e-05	2.07e-05	8.57e-06	1.128e-05	7.75e-06	5.74e-06	1.268e-05	1.117e-05	8.77e-06	1.566e-05	1.147e-05	1.264e-05	1.251e-05	3.09e-06	1.224e-05	1.137e-05	9.37e-06	6.32e-06	5.07e-06	3.04e-06	5.35e-06	7.39e-06	2.88e-06	9.71e-06	7.42e-06	7.23e-06	2.92e-06	1.36e-06	4.88e-06	4.14e-06	4.6e-07	2.56e-06	1.623e-05	6.99e-06	2.024e-05	4.69e-06	5.85e-06	8.33e-06	2.19e-06	6.02e-06	1.984e-05	2.106e-05
"YHLU1205Fcog_25_1	150512PP10	young	P. padus	1.741e-05	0.00510813	8.51e-05	2.325e-05	2.079e-05	4.125e-05	2.614e-05	1.669e-05	1.255e-05	1.331e-05	1.996e-05	4.4e-06	7.68e-06	1.78e-05	1.232e-05	3.7e-06	3.82e-06	1.556e-05	8.87e-06	9.43e-06	3.12e-06	6.51e-06	8.62e-06	7.86e-06	3.5e-06	2.91e-06	4.86e-06	6.49e-06	1.365e-05	6.9e-07	3.33e-06	2.85e-06	1.52e-06	7e-07	3.09e-06	4.98e-06	1.199e-05	2.03e-06	1.571e-05	7e-08	5.2e-07	3.5e-07	5e-07	1.83e-06	1.969e-05	2.296e-05
"YHLU1205Fcog_35_1	150512PP10	old	P. padus	2.421e-05	0.00226455	3.407e-05	7.17e-06	1.885e-05	1.711e-05	1.035e-05	5.37e-06	7.22e-06	8.51e-06	8.92e-06	4.12e-06	4.63e-06	1.099e-05	1.291e-05	1.65e-06	4.9e-06	8.23e-06	1.327e-05	4.31e-06	5.26e-06	3.81e-06	2.07e-06	4.89e-06	3.78e-06	3.58e-06	1.76e-06	2.51e-06	3.76e-06	3.56e-06	3.25e-06	2.6e-06	1.52e-06	3.2e-06	1.66e-06	6.86e-06	1.323e-05	1.99e-06	1.538e-05	1.36e-06	2.5e-07	1.85e-06	1.12e-06	4.05e-06	1.551e-05	3.868e-05
"YHLU1205Fcog_11_1	150512PS01	old	P. serotina	4.077e-05	0.00068367	2.048e-05	1.517e-05	2.83e-05	2.716e-05	1.92e-05	1.815e-05	1.121e-05	1.992e-05	7.67e-06	2.229e-05	1.341e-05	3.021e-05	2.173e-05	9.89e-06	8.32e-06	1.14e-05	1.741e-05	1.762e-05	1.043e-05	2.251e-05	1.347e-05	1.054e-05	2.079e-05	7.53e-06	9.95e-06	2.414e-05	1.005e-05	1.584e-05	1.94e-05	1.768e-05	1.447e-05	1.83e-05	1.365e-05	1.735e-05	2.153e-05	2.565e-05	3.896e-05	2.752e-05	2.082e-05	3.421e-05	4.086e-05	4.801e-05	6.496e-05	5.097e-05
"YHLU1205Fcog_27_1	150512PS01	young	P. serotina	1.44e-05	0.00029998	1.099e-05	4.77e-06	9.1e-06	6.1e-06	1.21e-05	9.09e-06	1.087e-05	6.16e-06	4.32e-06	7.79e-06	9.28e-06	1.754e-05	9.32e-06	1.148e-05	8.48e-06	3.9e-06	1.374e-05	3.45e-06	3.41e-06	6.35e-06	4.89e-06	9.9e-07	3.39e-06	3.26e-06	6.22e-06	1.374e-05	5.05e-06	1.74e-06	4.41e-06	3.01e-06	2.78e-06	1.79e-06	4e-07	1.52e-06	1.008e-05	5.55e-06	2.186e-05	2.97e-06	2.09e-06	2.89e-06	8.25e-06	9.67e-06	2.209e-05	1.578e-05
"YHLU1205Fcog_12_1	150512PS02	old	P. serotina	1.4e-05	0.0003932	2.166e-05	1.643e-05	1.169e-05	1.558e-05	1.25e-05	1.741e-05	5.26e-06	9.46e-06	9.84e-06	1.519e-05	2.287e-05	1.429e-05	1.226e-05	1.003e-05	9.01e-06	1.427e-05	1.271e-05	1.416e-05	1.671e-05	1.99e-05	4.25e-06	7.08e-06	7.53e-06	1.49e-05	1.26e-05	1.07e-05	4.42e-06	6.02e-06	9.84e-06	5.24e-06	3.3e-06	1.224e-05	4.82e-06	7.61e-06	2.403e-05	1.084e-05	3.289e-05	6.71e-06	1.96e-05	1.557e-05	1.562e-05	8.71e-06	3.791e-05	1.784e-05
"YHLU1205Fcog_28_1	150512PS02	young	P. serotina	1.905e-05	0.00142144	1.454e-05	5.88e-06	7.43e-06	9.1e-06	9.43e-06	8.58e-06	3.21e-06	5.91e-06	7.83e-06	8.16e-06	4.95e-06	7.35e-06	1.116e-05	3.85e-06	6.06e-06	3.18e-06	2.96e-06	2.5e-06	4.29e-06	3.59e-06	2.51e-06	3.05e-06	2.42e-06	2.06e-06	2.94e-06	6e-07	3.19e-06	2.54e-06	2.68e-06	3.7e-06	1.32e-06	4.8e-06	3.91e-06	2.55e-06	1.055e-05	5.55e-06	1.559e-05	2.41e-06	3.14e-06	9.45e-06	2.41e-06	5.03e-06	3.043e-05	4.13e-06
"YHLU1205Fcog_13_1	150512PS03	old	P. serotina	3.114e-05	0.00074985	7.68e-06	1.403e-05	1.922e-05	2.504e-05	2.072e-05	1.337e-05	1.773e-05	1.794e-05	2.593e-05	3.475e-05	1.729e-05	7.3e-06	2.754e-05	4.826e-05	1.261e-05	1.643e-05	2.273e-05	2.843e-05	2.227e-05	1.605e-05	3.124e-05	1.687e-05	3.027e-05	1.773e-05	3.008e-05	2.621e-05	1.89e-05	1.383e-05	2.289e-05	2.915e-05	2.38e-05	2.079e-05	1.978e-05	3.288e-05	4.824e-05	4.112e-05	6.205e-05	2.894e-05	3.528e-05	6.44e-05	5.881e-05	5.532e-05	8.529e-05	8.723e-05
"YHLU1205Fcog_29_1	150512PS03	young	P. serotina	2.372e-05	0.00109264	3.87e-06	4.37e-06	1.074e-05	1.049e-05	5.35e-06	3.35e-06	1.058e-05	4.68e-06	6.28e-06	6.84e-06	5.89e-06	5.52e-06	7.86e-06	1.147e-05	2.11e-06	7.47e-06	3.73e-06	4.56e-06	2.2e-06	6.87e-06	7.14e-06	2.5e-06	7.31e-06	6.97e-06	2.22e-06	6.75e-06	4.71e-06	7.11e-06	9.1e-06	6.6e-06	5.7e-06	6.03e-06	6.83e-06	1.388e-05	4.246e-05	1.361e-05	3.071e-05	6.58e-06	1.56e-05	1.971e-05	1.353e-05	1.64e-05	7.317e-05	2.82e-05
"YHLU1205Fcog_14_1	150512PS04	old	P. serotina	5.608e-05	0.00253298	2.939e-05	1.106e-05	7.9e-06	3.508e-05	1.616e-05	1.579e-05	9.42e-06	9.8e-06	1.107e-05	1.078e-05	8.33e-06	5.39e-06	2.012e-05	7.53e-06	1.112e-05	9.42e-06	1.299e-05	9.64e-06	9.45e-06	1.691e-05	1.475e-05	2.026e-05	9.59e-06	8.58e-06	1.796e-05	1.534e-05	1.737e-05	1.294e-05	8.72e-06	8.83e-06	7.2e-06	1.202e-05	1.774e-05	2.378e-05	2.64e-05	2.296e-05	3.98e-05	1.486e-05	2.116e-05	3.511e-05	1.751e-05	3.832e-05	6.392e-05	3.765e-05
"YHLU1205Fcog_39_1	150512PS04	young	P. serotina	1.541e-05	0.00095699	1.04e-05	1.178e-05	2.08e-06	1.37e-05	6.62e-06	7.75e-06	5.21e-06	7.17e-06	3.45e-06	6.72e-06	3.83e-06	2.342e-05	4.16e-06	1.335e-05	3.69e-06	8.94e-06	1.065e-05	5.27e-06	7.63e-06	1.74e-06	4.12e-06	3.02e-06	4.39e-06	3.5e-07	3.73e-06	6.99e-06	2.65e-06	7e-07	2.47e-06	4.7e-06	2.04e-06	2.94e-06	2.23e-06	5.13e-06	1.73e-05	9.71e-06	7.44e-06	6.6e-07	3.49e-06	2.98e-06	1.55e-06	9.38e-06	3.082e-05	1.298e-05
"YHLU1205Fcog_36_1	150512PS05	old	P. serotina	1.661e-05	0.00032138	1.424e-05	8.09e-06	1.067e-05	6.96e-06	7.85e-06	1.421e-05	5.99e-06	5.6e-06	4.26e-06	4.14e-06	6.96e-06	8.86e-06	7.8e-06	3.64e-06	3.05e-06	4.66e-06	7.76e-06	4.13e-06	9.9e-07	7.05e-06	4.35e-06	1.81e-06	3.22e-06	2.32e-06	1.4e-07	8.2e-07	2.7e-06	2.58e-06	2.03e-06	4.6e-07	1.1e-06	5.14e-06	2.5e-06	7.1e-07	6.97e-06	2.26e-06	1.196e-05	1.93e-06	3.66e-06	1.17e-06	8.9e-07	3.54e-06	1.747e-05	5.45e-06
"YHLU1206Fcog_8_1	150512PS05	young	P. serotina	2.537e-05	0.00035988	7.8e-06	5.71e-06	1.134e-05	2.23e-05	7.95e-06	6.31e-06	1.033e-05	1.882e-05	1.67e-05	1.57e-05	1.161e-05	2.519e-05	2.207e-05	1.761e-05	2.56e-05	2.226e-05	2.372e-05	1.274e-05	2.309e-05	1.673e-05	1.031e-05	1.812e-05	2.122e-05	2.232e-05	1.55e-05	3.507e-05	2.734e-05	1.829e-05	2.263e-05	2.732e-05	2.127e-05	2.693e-05	1.968e-05	2.814e-05	5.198e-05	4.157e-05	7.754e-05	4.101e-05	3.23e-05	3.56e-05	4.248e-05	5.397e-05	7.36e-05	7.237e-05
"YHLU1205Fcog_37_1	150512PS06	old	P. serotina	1.021e-05	5.851e-05	1.133e-05	9.73e-06	8.05e-06	1.367e-05	7.45e-06	4.46e-06	6.81e-06	9.13e-06	6.9e-06	1.136e-05	7.33e-06	1.16e-05	7.41e-06	6.59e-06	5.66e-06	1.67e-06	8.86e-06	2.98e-06	2.25e-06	4.84e-06	5.78e-06	1.34e-06	1.51e-06	2.65e-06	5.99e-06	5.42e-06	2.69e-06	1.33e-06	7.4e-07	2.6e-07	2.99e-06	2.97e-06	2.29e-06	3.64e-06	7.95e-06	5.24e-06	8.72e-06	1.26e-06	2.82e-06	0	3.14e-06	3.6e-07	1.493e-05	5.06e-06
"YHLU1205Fcog_40_1	150512PS06	young	P. serotina	3.046e-05	0.00061371	8.53e-06	4.07e-06	6.69e-06	1.227e-05	1.534e-05	1.709e-05	1.919e-05	1.907e-05	9.02e-06	1.652e-05	2.453e-05	1.955e-05	2.192e-05	2.704e-05	2.526e-05	2.225e-05	1.791e-05	1.918e-05	2.801e-05	2.973e-05	2.722e-05	1.758e-05	2.867e-05	3.825e-05	3.258e-05	3.4e-05	3.851e-05	2.061e-05	3.586e-05	3.633e-05	4.622e-05	4.686e-05	4.658e-05	5.173e-05	8.5e-05	7.714e-05	8.457e-05	5.826e-05	7.927e-05	6.92e-05	8.007e-05	9.114e-05	0.00013894	0.00011922
"YHLU1205Fcog_15_1	150512PS07	old	P. serotina	1.304e-05	0.00036862	1.164e-05	1.401e-05	2.13e-05	2.198e-05	1.492e-05	2.305e-05	1.915e-05	1.619e-05	1.783e-05	1.853e-05	1.524e-05	1.681e-05	2.1e-05	2.495e-05	1.799e-05	2.194e-05	2.567e-05	1.68e-05	9.75e-06	2.218e-05	2.728e-05	2.062e-05	1.303e-05	1.906e-05	1.661e-05	2.014e-05	1.813e-05	2.708e-05	1.729e-05	2.188e-05	1.889e-05	2.035e-05	2.426e-05	2.706e-05	4.733e-05	3.5e-05	3.408e-05	2.885e-05	2.973e-05	2.782e-05	1.918e-05	3.331e-05	6.001e-05	3.907e-05
"YHLU1205Fcog_41_1	150512PS07	young	P. serotina	7.77e-06	0.00038786	4.6e-06	8.53e-06	1.525e-05	7.4e-06	9.34e-06	3.68e-06	9.62e-06	4.36e-06	2.96e-06	1.553e-05	7.48e-06	1.2e-05	1.031e-05	6.24e-06	5.34e-06	3.68e-06	1.465e-05	3.56e-06	2.45e-06	6.09e-06	6e-07	4.56e-06	5.91e-06	3.6e-06	6.04e-06	8.31e-06	3.33e-06	2.15e-06	2.5e-06	3.1e-07	2e-07	1.89e-06	1.99e-06	9.24e-06	1.624e-05	8.72e-06	1.624e-05	2.17e-06	7.9e-07	1.12e-06	2.7e-07	8.98e-06	2.263e-05	9.01e-06
"YHLU1205Fcog_16_1	150512PS08	old	P. serotina	0.00011326	0.00356718	1.023e-05	1.908e-05	1.96e-05	3.187e-05	2.324e-05	2.74e-05	3.198e-05	1.956e-05	2.033e-05	1.366e-05	1.379e-05	1.956e-05	2.811e-05	1.866e-05	1.998e-05	2.669e-05	3.168e-05	1.511e-05	2.547e-05	7.98e-06	1.851e-05	2.249e-05	2.973e-05	1.308e-05	3.197e-05	2.258e-05	2.453e-05	1.473e-05	3.292e-05	2.907e-05	2.89e-05	2.486e-05	3.995e-05	2.643e-05	6.227e-05	3.226e-05	4.463e-05	4.352e-05	3.218e-05	2.316e-05	4.269e-05	4.832e-05	9.385e-05	3.481e-05
"YHLU1205Fcog_17_1	150512PS09	old	P. serotina	4.031e-05	0.00049923	1.773e-05	1.851e-05	2.27e-05	1.983e-05	1.892e-05	6.78e-06	1.563e-05	1.631e-05	1.946e-05	2.069e-05	2.159e-05	1.572e-05	1.123e-05	1.665e-05	2.266e-05	2.722e-05	1.364e-05	1.395e-05	9.73e-06	2.421e-05	1.054e-05	1.511e-05	1.569e-05	1.808e-05	8.12e-06	1.624e-05	7.94e-06	1.379e-05	1.792e-05	1.668e-05	1.416e-05	1.704e-05	1.832e-05	2.875e-05	3.342e-05	1.793e-05	3.707e-05	2.312e-05	2.917e-05	2.05e-05	3.303e-05	2.401e-05	5.23e-05	3.082e-05
"YHLU1206Fcog_9_1	150512PS09	young	P. serotina	8.84e-06	0.00062322	8.04e-06	8.23e-06	1.394e-05	1.046e-05	1.308e-05	1.099e-05	6.78e-06	5.76e-06	6.13e-06	1.618e-05	5.17e-06	1.624e-05	1.477e-05	6.31e-06	1.09e-05	4.36e-06	5.19e-06	6.28e-06	4.29e-06	6.67e-06	7.95e-06	5.8e-07	2.15e-06	3.09e-06	1.01e-06	7.56e-06	2.23e-06	3.25e-06	1.24e-06	2.06e-06	1.51e-06	1.98e-06	2.08e-06	2.39e-06	1.207e-05	4.65e-06	3.256e-05	2.7e-07	4e-07	2.46e-06	9.5e-07	3.64e-06	2.282e-05	8.5e-06
"YHLU1205Fcog_30_1	150512PS10	young	P. serotina	1.09e-05	0.00043586	2.524e-05	1.057e-05	9.75e-06	1.78e-05	1.287e-05	1.613e-05	1.981e-05	9.76e-06	1.349e-05	1.204e-05	7.96e-06	1.356e-05	6.08e-06	1.326e-05	5.88e-06	4.6e-06	5.85e-06	5.25e-06	3.47e-06	8.09e-06	4.74e-06	4.13e-06	1.66e-06	1.75e-06	5.99e-06	4.92e-06	2.1e-07	8.5e-07	6.8e-07	1.49e-06	3.9e-07	5.1e-07	9.5e-07	2.44e-06	4.12e-06	1.58e-06	1.645e-05	4.8e-07	1.19e-06	4.1e-07	2.4e-07	3.4e-07	1.713e-05	0
"YHLU1205Fcog_38_1	150512PS10	old	P. serotina	1.832e-05	0.00016031	7.31e-06	9.96e-06	1.121e-05	1.734e-05	1.523e-05	1.349e-05	1.185e-05	1.505e-05	1.082e-05	1.271e-05	1.985e-05	1.588e-05	2.259e-05	2.337e-05	2.122e-05	1.656e-05	2.521e-05	2.489e-05	2.008e-05	1.748e-05	2.786e-05	2.401e-05	1.698e-05	2.432e-05	1.69e-05	3.665e-05	1.713e-05	2.544e-05	1.349e-05	2.606e-05	1.656e-05	1.115e-05	2.969e-05	3.582e-05	2.93e-05	4.197e-05	4.562e-05	3.828e-05	2.275e-05	3.509e-05	3.653e-05	6.001e-05	7.333e-05	8.224e-05
"YHLU1206Fcog_123_	210512PP01	old	P. padus	2.898e-05	0.00125004	2.067e-05	1.097e-05	1.471e-05	1.065e-05	2.04e-05	1.945e-05	2.003e-05	2.201e-05	1.898e-05	2.684e-05	2.843e-05	1.726e-05	2.202e-05	2.89e-05	1.795e-05	2.233e-05	1.612e-05	1.59e-05	1.495e-05	2.088e-05	2.205e-05	1.299e-05	1.814e-05	1.317e-05	9.61e-06	2.493e-05	2.004e-05	1.305e-05	2.793e-05	1.621e-05	1.936e-05	1.779e-05	1.207e-05	1.49e-05	2.895e-05	2.989e-05	3.104e-05	0.00011191	2.227e-05	2.506e-05	1.893e-05	2.814e-05	4.45e-05	4.924e-05
"YHLU1206Fcog_127_	210512PP01	young	P. padus	2.967e-05	0.00087788	1.015e-05	1.183e-05	8.03e-06	1.389e-05	1.573e-05	1.223e-05	1.159e-05	2.475e-05	2.375e-05	1.845e-05	1.942e-05	2.049e-05	2.906e-05	1.967e-05	2.462e-05	1.804e-05	2.421e-05	2.836e-05	3.168e-05	1.868e-05	2.833e-05	2.102e-05	1.4e-05	2.52e-05	2.517e-05	3.882e-05	2.45e-05	2.73e-05	3.356e-05	2.253e-05	2.47e-05	2.437e-05	2.249e-05	3.304e-05	4.05e-05	5.585e-05	4.289e-05	7.727e-05	7.451e-05	4.848e-05	5.071e-05	5.989e-05	8.436e-05	7.747e-05
"YHLU1206Fcog_124_	210512PP02	old	P. padus	5.18e-05	0.00335088	2.612e-05	1.64e-05	1.427e-05	1.345e-05	2.419e-05	1.759e-05	1.273e-05	1.34e-05	3.392e-05	1.899e-05	2.047e-05	1.811e-05	2.26e-05	3.721e-05	1.665e-05	1.259e-05	1.843e-05	1.89e-05	2.091e-05	1.491e-05	1.21e-05	1.873e-05	1.58e-05	1.304e-05	1.102e-05	2.684e-05	2.601e-05	9.47e-06	1.031e-05	2.044e-05	1.441e-05	1.148e-05	1.359e-05	2.463e-05	2.292e-05	1.901e-05	3.767e-05	0.0001043	4.126e-05	3.442e-05	4.751e-05	3.897e-05	5.774e-05	6.576e-05
"YHLU1206Fcog_128_	210512PP02	young	P. padus	6.484e-05	0.0036507	1.439e-05	7.63e-06	2.98e-06	1.017e-05	5.03e-06	6.93e-06	6.23e-06	3.68e-06	8.67e-06	7.38e-06	1.007e-05	9.23e-06	1.368e-05	7.82e-06	2.41e-06	7.59e-06	1.205e-05	5.44e-06	8.63e-06	6.56e-06	6.31e-06	1.97e-06	7.8e-06	7.35e-06	5.4e-06	1.219e-05	4.63e-06	1.008e-05	3.5e-06	6.3e-06	6.17e-06	2.84e-06	6.68e-06	5.53e-06	8.61e-06	1.077e-05	1.401e-05	5.47e-05	7.01e-06	9.02e-06	2.342e-05	1.489e-05	3.255e-05	4.897e-05
"YHLU1206Fcog_125_	210512PP03	old	P. padus	4.978e-05	0.00391088	2.667e-05	1.061e-05	1.431e-05	6.04e-06	3.339e-05	7.57e-06	1.335e-05	2.01e-05	1.09e-05	7.72e-06	1.435e-05	2.739e-05	2.376e-05	4.191e-05	2.36e-05	2.201e-05	2.164e-05	2.851e-05	8.03e-06	1.194e-05	1.478e-05	1.768e-05	1.35e-05	3.375e-05	9.6e-06	1.379e-05	2.293e-05	3.488e-05	1.61e-05	1.496e-05	1.288e-05	1.003e-05	1.688e-05	2.285e-05	1.467e-05	2.04e-05	2.071e-05	7.54e-05	1.395e-05	4.032e-05	3.619e-05	2.919e-05	6.046e-05	0.00010518
"YHLU1206Fcog_129_	210512PP03	young	P. padus	5.26e-05	0.00226238	2.035e-05	4.29e-06	1.511e-05	1.73e-05	2.417e-05	1.903e-05	1.549e-05	1.183e-05	9.83e-06	7.45e-06	1.599e-05	3.084e-05	2.745e-05	4.23e-05	2.36e-05	1.831e-05	1.915e-05	1.891e-05	6.52e-06	1.819e-05	1.959e-05	1.636e-05	1.441e-05	1.472e-05	1.398e-05	3.826e-05	1.845e-05	1.998e-05	1.753e-05	1.666e-05	2.615e-05	1.744e-05	2.962e-05	2.289e-05	3.141e-05	2.579e-05	4.639e-05	9.272e-05	1.865e-05	5.661e-05	2.778e-05	3.721e-05	5.464e-05	7.649e-05
"YHLU1206Fcog_126_	210512PP04	old	P. padus	5.241e-05	0.00302676	2.029e-05	7.89e-06	4.52e-06	1.267e-05	1.026e-05	7.64e-06	1.468e-05	8.83e-06	5.25e-06	1.133e-05	5.26e-06	5.32e-06	1.508e-05	2.209e-05	6.61e-06	1.461e-05	1.982e-05	7.09e-06	1.12e-06	1.167e-05	8.15e-06	5.45e-06	7.99e-06	4.62e-06	4.67e-06	1.153e-05	1.118e-05	1.121e-05	4.47e-06	3.52e-06	5.72e-06	4.91e-06	4.69e-06	5.72e-06	1.275e-05	2.03e-05	1.473e-05	6.158e-05	7.6e-06	2.087e-05	2.666e-05	1.591e-05	3.806e-05	5.387e-05
"YHLU1206Fcog_130_	210512PP04	young	P. padus	7.142e-05	0.00213921	7.79e-06	6.49e-06	1.06e-05	2.83e-05	1.819e-05	1.816e-05	2.007e-05	2.13e-05	1.633e-05	2.06e-05	2.818e-05	2.628e-05	2.549e-05	3.425e-05	2.425e-05	3.686e-05	3.424e-05	3.603e-05	3.644e-05	4.689e-05	3.076e-05	2.98e-05	2.834e-05	4.594e-05	3.983e-05	6.078e-05	5.586e-05	5.46e-05	4.969e-05	4.565e-05	6.391e-05	6.825e-05	6.153e-05	8.163e-05	9.16e-05	8.184e-05	0.00013742	9.409e-05	9.717e-05	9.487e-05	0.00011002	0.00012594	0.00020504	0.00021006
"YHLU1206Fcog_90_1	210512PP05	young	P. padus	6.85e-05	0.00247509	1.39e-05	7.42e-06	1.517e-05	2.313e-05	1.001e-05	1.512e-05	1.952e-05	1.254e-05	1.268e-05	1.527e-05	1.675e-05	7.1e-06	2.535e-05	1.148e-05	1.595e-05	1.301e-05	2.279e-05	9.72e-06	4.2e-06	1.144e-05	2.36e-06	5.17e-06	1.309e-05	9.32e-06	1.19e-05	1.308e-05	4.62e-06	1.054e-05	5.79e-06	9.42e-06	1.115e-05	6.55e-06	4.94e-06	4.5e-06	7.55e-06	2.095e-05	1.596e-05	4.994e-05	5.49e-06	7.77e-06	8.59e-06	1.826e-05	3.074e-05	1.343e-05
"YHLU1206Fcog_135_	210512PP05	old	P. padus	6.34e-05	0.00240504	1.638e-05	9.55e-06	1.068e-05	3.515e-05	1.817e-05	1.569e-05	1.193e-05	1.952e-05	1.523e-05	2.497e-05	2.982e-05	3.532e-05	3.687e-05	3.887e-05	2.168e-05	1.308e-05	3.417e-05	4.198e-05	2.022e-05	2.051e-05	1.695e-05	1.685e-05	2.196e-05	2.75e-05	3.261e-05	3.17e-05	2.348e-05	2.057e-05	1.823e-05	3.148e-05	2.6e-05	3.172e-05	3.335e-05	1.825e-05	4.494e-05	4.907e-05	3.358e-05	0.00010533	4.344e-05	5.273e-05	6.021e-05	7.333e-05	0.00010889	0.00011247
"YHLU1206Fcog_91_1	210512PP06	young	P. padus	4.948e-05	0.00425875	4.15e-05	1.412e-05	1.989e-05	3.292e-05	1.929e-05	1.633e-05	1.953e-05	2.095e-05	8.11e-06	1.342e-05	2.083e-05	2.441e-05	2.061e-05	2.171e-05	2.067e-05	1.089e-05	1.292e-05	1.288e-05	8.37e-06	8.78e-06	2.502e-05	9.32e-06	8.58e-06	9.09e-06	8.17e-06	2.173e-05	4.03e-06	6.05e-06	1.106e-05	6.52e-06	3.98e-06	7.43e-06	9.49e-06	5.4e-06	1.808e-05	2.087e-05	1.73e-05	5.686e-05	4.3e-06	9.44e-06	1.097e-05	8.68e-06	2.401e-05	2.984e-05
"YHLU1206Fcog_134_	210512PP06	old	P. padus	9.41e-05	0.00391467	7.1e-06	2.97e-06	6e-06	1.098e-05	3.854e-05	7.67e-06	2.146e-05	1.448e-05	1.238e-05	1.046e-05	2.017e-05	1.733e-05	2.901e-05	2.252e-05	8.11e-06	3.126e-05	2.373e-05	1.852e-05	2.464e-05	1.017e-05	3.462e-05	2.028e-05	3.078e-05	3.82e-05	3.1e-05	4.524e-05	2.491e-05	2.265e-05	3.586e-05	3.587e-05	3.597e-05	2.845e-05	4.181e-05	4.45e-05	5.797e-05	5.218e-05	6.863e-05	0.00016793	6.211e-05	7.656e-05	8.474e-05	9.914e-05	0.00012062	0.00012664
"YHLU1206Fcog_72_1	210512PS01	old	P. serotina	6.695e-05	0.00230832	1.257e-05	1.275e-05	1.311e-05	2.575e-05	1.361e-05	2.203e-05	6.92e-06	1.267e-05	7.57e-06	7.62e-06	1.477e-05	9.68e-06	2.345e-05	1.83e-05	1.87e-05	1.639e-05	2.272e-05	2.312e-05	1.579e-05	1.254e-05	1.489e-05	7.83e-06	1.709e-05	1.217e-05	8.84e-06	2.586e-05	1.655e-05	5.84e-06	1.036e-05	2.06e-05	1.776e-05	1.083e-05	1.278e-05	2.244e-05	1.585e-05	2.659e-05	6.973e-05	2.823e-05	1.059e-05	2.82e-05	2.224e-05	4e-05	5.952e-05	2.81e-05
"YHLU1206Fcog_131_	210512PS01	young	P. serotina	0.00011054	0.00481123	1.18e-05	1.142e-05	9.29e-06	2.948e-05	8.33e-06	6.45e-06	5.86e-06	7.56e-06	6.84e-06	2.27e-06	3.99e-06	7.56e-06	8.01e-06	7.13e-06	5.73e-06	9.86e-06	6.51e-06	4.85e-06	2.94e-06	5.8e-06	3.38e-06	3.13e-06	1.28e-06	3.79e-06	2.75e-06	3.8e-06	8.1e-06	2.8e-06	3.69e-06	4.8e-07	1.45e-06	2.36e-06	1.54e-06	7.57e-06	3.384e-05	9.33e-06	5.979e-05	1.4e-06	3.88e-06	6.45e-06	4.14e-06	9.84e-06	7.921e-05	8.39e-06
"YHLU1206Fcog_73_1	210512PS02	old	P. serotina	3.15e-06	0.00086441	1.612e-05	4.13e-06	3.61e-06	7.69e-06	6.07e-06	1.67e-06	3.56e-06	2.6e-06	2.28e-06	3.27e-06	1.32e-06	3.3e-07	3.59e-06	1.064e-05	2.97e-06	3.1e-07	1.71e-06	1.2e-07	1.15e-06	2.7e-07	0	0	0	0	1.6e-07	0	0	0	0	0	6e-08	0	1e-08	0	0	0	1.122e-05	0	0	0	0	0	1.66e-06	0
"YHLU1206Fcog_132_	210512PS02	young	P. serotina	1.428e-05	0.0015863	2.333e-05	1.014e-05	1.262e-05	9.42e-06	2.9e-06	1.207e-05	8.38e-06	1.241e-05	7.35e-06	8.96e-06	4.45e-06	3.06e-06	5.03e-06	1.089e-05	5.4e-06	4.44e-06	4.39e-06	2.79e-06	2.86e-06	4.74e-06	5.7e-06	3.95e-06	3.14e-06	1.6e-07	1.94e-06	9.57e-06	6.01e-06	3.58e-06	2.06e-06	6.34e-06	3.77e-06	1.61e-06	1.29e-06	1e-06	1.474e-05	1.071e-05	6.387e-05	2.06e-06	3.84e-06	2.73e-06	3.08e-06	4.25e-06	3.719e-05	2.21e-06
"YHLU1206Fcog_74_1	210512PS03	old	P. serotina	1.201e-05	0.00060044	1.084e-05	7.55e-06	1.057e-05	4.32e-06	8.24e-06	4.29e-06	1.035e-05	3.7e-06	9.32e-06	7.68e-06	7.36e-06	4.41e-06	5.15e-06	7.16e-06	6.1e-06	1.96e-06	9.47e-06	1.32e-06	2.18e-06	1.5e-06	5.3e-07	9.7e-07	3.34e-06	5.4e-07	2.79e-06	3.05e-06	2.84e-06	1.67e-06	2.4e-07	1.44e-06	3.2e-07	2.8e-07	2.1e-07	6.4e-07	3.76e-06	7.57e-06	1.594e-05	2.4e-07	1.22e-06	2.95e-06	1.2e-06	7.5e-07	1.525e-05	1.91e-06
"YHLU1206Fcog_133_	210512PS03	young	P. serotina	1.461e-05	0.0016775	1.039e-05	4.29e-06	9.31e-06	6.87e-06	1.379e-05	6.43e-06	4.26e-06	1.556e-05	7.03e-06	4.62e-06	6.65e-06	1.83e-06	7.02e-06	1.341e-05	2.74e-06	7.57e-06	7.83e-06	3.9e-06	3.83e-06	1.59e-06	1.75e-06	2.55e-06	3.83e-06	4.26e-06	3.14e-06	1.835e-05	3.72e-06	1.56e-06	2.85e-06	1.04e-06	3.19e-06	3.3e-06	3.76e-06	1.9e-06	7.93e-06	1.136e-05	1.574e-05	4.148e-05	6.41e-06	5.64e-06	2.952e-05	1.34e-05	3.04e-05	8.57e-06
"YHLU1206Fcog_136_	210512PS04	old	P. serotina	8.869e-05	0.00699563	4.451e-05	1.127e-05	8.15e-06	4.331e-05	8.82e-06	5.84e-06	6.54e-06	7.06e-06	8.57e-06	4.73e-06	2.94e-06	5.8e-06	1.843e-05	6.23e-06	4.27e-06	3.94e-06	3.59e-06	5.86e-06	3.4e-06	6.25e-06	8e-07	2.3e-06	2.85e-06	3.71e-06	1.5e-06	4.83e-06	4.09e-06	3.14e-06	3.11e-06	3.92e-06	1.07e-06	2.14e-06	1.93e-06	3.02e-06	8.72e-06	5.3e-06	4.65e-05	2.09e-06	1.29e-06	3.37e-06	2.7e-07	5.08e-06	2.419e-05	8.37e-06
"YHLU1206Fcog_92_1	210512PS05	young	P. serotina	5.405e-05	0.00438693	2.323e-05	8.14e-06	1.231e-05	2.504e-05	8.88e-06	3.53e-06	1.394e-05	5.75e-06	4.71e-06	9.15e-06	4.39e-06	6.92e-06	8.07e-06	2.64e-06	4.38e-06	3.45e-06	1.095e-05	6.49e-06	3.26e-06	2.22e-06	4.1e-06	2.37e-06	5.3e-07	2.02e-06	2.41e-06	4.36e-06	2.9e-07	2.1e-07	2.3e-07	1.38e-06	2.2e-07	3.1e-07	6e-07	1e-07	2.5e-06	3e-08	2.756e-05	0	0	0	0	1.54e-06	1.005e-05	1.37e-06
"YHLU1206Fcog_137_	210512PS05	old	P. serotina	0.00016737	0.00812509	7.2e-06	3.03e-06	1.71e-06	4.352e-05	5.43e-06	1.71e-06	3.28e-06	4.67e-06	2.95e-06	1.88e-06	4.27e-06	4.25e-06	1.077e-05	2.06e-06	3.89e-06	5.42e-06	7.9e-06	2.15e-06	3.21e-06	2.08e-06	3.51e-06	1.31e-06	4.38e-06	3.49e-06	4.56e-06	5.72e-06	4.31e-06	3.87e-06	7.73e-06	2.04e-06	7.9e-07	2e-06	1.67e-06	3.53e-06	9.92e-06	7.41e-06	7.518e-05	6.18e-06	8.03e-06	6.54e-06	1.063e-05	1.787e-05	3.65e-05	3.459e-05
"YHLU1206Fcog_93_1	210512PS06	young	P. serotina	3.451e-05	0.0035575	2.12e-05	1.549e-05	8.45e-06	2.287e-05	7.95e-06	4.63e-06	8.23e-06	6.64e-06	8.13e-06	3.52e-06	4.5e-06	6.82e-06	3.59e-06	1.39e-05	7.55e-06	9.27e-06	7.75e-06	3.62e-06	5.59e-06	8.94e-06	6.36e-06	3.77e-06	2.6e-06	1.24e-06	4.6e-06	4.28e-06	4.6e-06	5.94e-06	4.58e-06	2.17e-06	4.76e-06	6.25e-06	1.83e-06	3.94e-06	8.89e-06	3.04e-06	3.278e-05	9.1e-07	3.06e-06	2.77e-06	1.65e-06	3.27e-06	1.992e-05	2.42e-06
"YHLU1206Fcog_138_	210512PS06	old	P. serotina	0.00010736	0.00706865	2.056e-05	5.46e-06	1.81e-06	3.53e-05	4.75e-06	3.3e-06	6.74e-06	6.7e-06	6.83e-06	3.98e-06	1.72e-06	7.36e-06	1.653e-05	9.98e-06	3.86e-06	6.5e-06	1.029e-05	8.07e-06	4.65e-06	2.91e-06	4.65e-06	1.27e-06	3.67e-06	1.65e-06	5.79e-06	5.61e-06	2.87e-06	5.58e-06	2.66e-06	6.07e-06	5.88e-06	2.05e-06	2.65e-06	5.94e-06	7.71e-06	5.67e-06	7.329e-05	5.76e-06	8.37e-06	1.162e-05	1.132e-05	2.565e-05	4.798e-05	2.571e-05
"YHLU1206Fcog_100_	210512PS09	young	P. serotina	6.89e-06	0.00228302	0	0	5e-08	1.86e-06	0	3.4e-07	0	1.2e-07	0	1.1e-07	0	1.74e-06	1.28e-06	1.08e-06	0	2.7e-07	5.2e-07	0	0	4e-08	0	0	0	5e-08	7e-08	0	1.2e-07	3.3e-07	0	0	1.7e-07	0	0	0	1.24e-06	6.1e-07	2.759e-05	0	0	1.14e-06	4e-07	1.18e-06	1.974e-05	4.87e-06
"YHLU1206Fcog_44_1	220512PP01	young	P. padus	3.344e-05	0.00121856	8.41e-06	1.205e-05	9.41e-06	1.618e-05	1.282e-05	1.456e-05	1.28e-05	2.095e-05	1.44e-05	1.517e-05	1.253e-05	2.237e-05	2.338e-05	1.366e-05	2.533e-05	1.006e-05	1.709e-05	8.41e-06	1.753e-05	1.557e-05	6.33e-06	4.75e-06	5.15e-06	1.809e-05	2.01e-05	1.195e-05	1.542e-05	5.68e-06	6.68e-06	9.25e-06	9.96e-06	1.101e-05	7.2e-06	1.215e-05	1.815e-05	8.94e-06	4.734e-05	1.154e-05	9.83e-06	2.57e-05	6.88e-06	2.879e-05	3.909e-05	2.376e-05
"YHLU1206Fcog_61_1	220512PP01	old	P. padus	5.21e-06	0.00148344	3.647e-05	1.597e-05	1.232e-05	1.665e-05	7.17e-06	1.537e-05	1.044e-05	4.5e-06	9.41e-06	7e-06	2.17e-06	2.18e-06	4.89e-06	7.77e-06	1.01e-05	4.86e-06	4.99e-06	6.64e-06	9.2e-07	1.6e-07	1.06e-06	1.4e-07	1.2e-07	4.8e-07	1.36e-06	7.7e-07	1.1e-07	4e-08	0	0	4e-08	8e-08	0	2e-08	4e-08	3.3e-07	2.408e-05	0	0	0	0	0	1.004e-05	0
"YHLU1206Fcog_45_1	220512PP02	young	P. padus	6.38e-05	0.0033473	1.76e-05	1.105e-05	2.135e-05	1.856e-05	9.06e-06	5.85e-06	5.11e-06	1.069e-05	1.994e-05	5.07e-06	1.005e-05	8.36e-06	1.187e-05	9.71e-06	4.94e-06	1.513e-05	5.83e-06	6.72e-06	6e-06	5e-06	5.43e-06	6.41e-06	5.75e-06	9.08e-06	7.17e-06	1.38e-05	4.02e-06	1.034e-05	6.21e-06	5.13e-06	6.2e-06	3.88e-06	1.9e-06	5.01e-06	1.591e-05	8.4e-06	8.125e-05	2.29e-06	2.09e-06	5.18e-06	6.56e-06	9.71e-06	2.887e-05	3.447e-05
"YHLU1206Fcog_62_1	220512PP02	old	P. padus	2.887e-05	0.00127127	3.305e-05	2.64e-05	1.523e-05	2.61e-05	1.036e-05	2.588e-05	1.931e-05	1.752e-05	2.408e-05	1.359e-05	3.28e-05	3.089e-05	2.713e-05	2.266e-05	1.793e-05	1.919e-05	4.476e-05	1.988e-05	1.052e-05	2.084e-05	2.625e-05	1.452e-05	1.295e-05	1.152e-05	2.885e-05	1.168e-05	2.116e-05	1.942e-05	1.788e-05	1.728e-05	3.193e-05	1.379e-05	1.997e-05	1.308e-05	2.474e-05	1.448e-05	4.745e-05	2.569e-05	1.456e-05	2.513e-05	1.939e-05	3.354e-05	3.309e-05	4.126e-05
"YHLU1206Fcog_46_1	220512PP03	young	P. padus	4.031e-05	0.00166581	1.052e-05	7.82e-06	8.01e-06	1.525e-05	5.88e-06	1.893e-05	1.054e-05	2.101e-05	1.127e-05	2.201e-05	1.372e-05	2.224e-05	2.36e-05	2.551e-05	2.039e-05	2.289e-05	1.658e-05	9.56e-06	1.232e-05	2.809e-05	1.666e-05	1.098e-05	1.013e-05	1.343e-05	2.064e-05	3.824e-05	1.931e-05	2.363e-05	2.219e-05	1.436e-05	1.988e-05	1.595e-05	2.096e-05	3.14e-05	2.945e-05	2.522e-05	4.371e-05	2.983e-05	2.517e-05	3.289e-05	4.882e-05	5.063e-05	5.619e-05	5.75e-05
"YHLU1206Fcog_63_1	220512PP03	old	P. padus	4.497e-05	0.00481652	5.704e-05	1.471e-05	2.602e-05	2.619e-05	3.343e-05	1.308e-05	9.01e-06	1.524e-05	1.638e-05	9.29e-06	1.588e-05	5.15e-06	9.94e-06	1.878e-05	1.072e-05	1.278e-05	1.757e-05	8.13e-06	1.587e-05	1.137e-05	9.22e-06	8.37e-06	7.63e-06	5.37e-06	3.05e-06	1.131e-05	1.198e-05	1.196e-05	2.99e-06	6.74e-06	5.79e-06	4.51e-06	2.46e-06	6.34e-06	3.94e-06	2.121e-05	1.813e-05	2.662e-05	8.43e-06	4.23e-06	1.62e-06	1.343e-05	3.3e-05	5.04e-06
"YHLU1206Fcog_47_1	220512PP04	young	P. padus	2.911e-05	0.00140177	1.099e-05	1.077e-05	1.077e-05	1.109e-05	1.668e-05	1.264e-05	1.102e-05	5.03e-06	1.16e-05	8.89e-06	1.192e-05	1.544e-05	1.618e-05	7.83e-06	6.48e-06	1.072e-05	1.075e-05	4.8e-06	5.52e-06	3.35e-06	5.86e-06	3.85e-06	5.56e-06	2.16e-06	1.73e-06	1.331e-05	1.52e-06	2.11e-06	1.95e-06	1.34e-06	5.38e-06	2.23e-06	2.56e-06	3.46e-06	1.065e-05	1.35e-06	2.079e-05	7.31e-06	1.05e-06	0	4.88e-06	6.62e-06	1.636e-05	3.14e-06
"YHLU1206Fcog_64_1	220512PP04	old	P. padus	6.323e-05	0.00216321	2.046e-05	1.32e-05	1.521e-05	2.009e-05	2.379e-05	9.17e-06	3.238e-05	1.953e-05	2.234e-05	2.066e-05	4.314e-05	3.576e-05	4.649e-05	4.343e-05	4.314e-05	2.057e-05	3.104e-05	2.689e-05	1.144e-05	2.42e-05	2.06e-05	2.063e-05	1.351e-05	2.997e-05	2.161e-05	3.153e-05	2.855e-05	4.187e-05	3.111e-05	1.853e-05	1.577e-05	2.426e-05	2.664e-05	3.662e-05	3.306e-05	4.137e-05	4.983e-05	6.788e-05	3.587e-05	3.859e-05	5.573e-05	5.189e-05	7.189e-05	5.501e-05
"YHLU1206Fcog_48_1	220512PP05	young	P. padus	1.726e-05	0.00098564	2.211e-05	1.183e-05	1.374e-05	2.102e-05	1.118e-05	1.902e-05	1.721e-05	1.033e-05	1.476e-05	8.52e-06	1.046e-05	1.445e-05	1.623e-05	1.869e-05	1.365e-05	1.365e-05	2.427e-05	1.815e-05	1.489e-05	1.142e-05	8.61e-06	1.389e-05	4.74e-06	1.9e-06	9.86e-06	1.231e-05	7e-06	6.91e-06	7.51e-06	1.107e-05	4.61e-06	7.43e-06	8.39e-06	2.65e-06	1.933e-05	4.67e-06	3.209e-05	7.3e-07	1.7e-06	1.517e-05	8.74e-06	9.18e-06	2.374e-05	2.214e-05
"YHLU1206Fcog_65_1	220512PP05	old	P. padus	5.304e-05	0.00409405	4.076e-05	9.77e-06	1.41e-05	1.545e-05	2.438e-05	2.194e-05	1.794e-05	1.582e-05	1.731e-05	1.205e-05	2.58e-05	1.299e-05	2.865e-05	2.597e-05	9.33e-06	1.851e-05	1.229e-05	1.644e-05	9.75e-06	8.7e-06	1.473e-05	1.799e-05	1.375e-05	9.36e-06	1.144e-05	2.04e-05	9.17e-06	9.81e-06	1.581e-05	1.658e-05	9.83e-06	1.598e-05	1.919e-05	1.189e-05	2.334e-05	2.228e-05	2.903e-05	3.426e-05	2.022e-05	2.406e-05	1.732e-05	2.98e-05	9.221e-05	3.768e-05
"YHLU1206Fcog_49_1	220512PP06	young	P. padus	4.195e-05	0.00240807	2.789e-05	9.34e-06	2.253e-05	2.177e-05	1.255e-05	1.901e-05	1.368e-05	9.73e-06	1.395e-05	1.96e-05	1.301e-05	2.336e-05	2.875e-05	2.414e-05	2.303e-05	9.55e-06	1.817e-05	2.16e-05	1.822e-05	3.136e-05	2.084e-05	9.83e-06	1.111e-05	1.173e-05	1.606e-05	1.808e-05	1.307e-05	1.482e-05	1.165e-05	6.78e-06	1.101e-05	1.717e-05	4.83e-06	8.84e-06	1.768e-05	1.814e-05	5.486e-05	1.494e-05	1.595e-05	1.457e-05	1.839e-05	2.126e-05	1.928e-05	2.522e-05
"YHLU1206Fcog_66_1	220512PP06	old	P. padus	1.5e-05	0.00253662	5.065e-05	2.847e-05	4.18e-06	2.394e-05	1.4e-05	2.352e-05	2.24e-05	2.058e-05	1.185e-05	5.45e-06	1.37e-05	1.021e-05	1.817e-05	1.627e-05	1.207e-05	6.61e-06	8.69e-06	4.2e-06	7.21e-06	4.78e-06	3.81e-06	3.84e-06	1.96e-06	4.49e-06	9.42e-06	1.273e-05	2.19e-06	2.37e-06	4.86e-06	1.83e-06	2.34e-06	1.28e-06	5.03e-06	9.8e-07	2.69e-06	6.11e-06	4.02e-06	1.801e-05	8.2e-07	0	1.78e-06	3.46e-06	1.086e-05	4.88e-06
"YHLU1206Fcog_50_1	220512PP07	young	P. padus	3.747e-05	0.00199333	2.438e-05	1.457e-05	1.05e-05	2.409e-05	1.732e-05	1.614e-05	1.556e-05	9.17e-06	1.262e-05	9.33e-06	1.513e-05	2.046e-05	3.071e-05	1.069e-05	1.719e-05	1.331e-05	2.158e-05	1.831e-05	1.527e-05	1.084e-05	1.121e-05	1.355e-05	1.67e-05	1.518e-05	1.225e-05	2.234e-05	1.894e-05	9.42e-06	1.018e-05	1.464e-05	1.079e-05	1.049e-05	1.046e-05	1.269e-05	2.667e-05	3.063e-05	2.369e-05	3.422e-05	7.27e-06	2.023e-05	2.444e-05	2.891e-05	4.889e-05	4.649e-05
"YHLU1206Fcog_67_1	220512PP07	old	P. padus	2.871e-05	0.0029718	3.858e-05	1.425e-05	7.49e-06	1.489e-05	2.911e-05	1.544e-05	1.217e-05	1.403e-05	1.766e-05	7.72e-06	2.245e-05	8.16e-06	2.344e-05	2.193e-05	1.713e-05	1.195e-05	1.911e-05	1.594e-05	1.941e-05	1.192e-05	1.299e-05	4.7e-06	5.29e-06	1.085e-05	7e-06	1.87e-05	1.42e-05	1.421e-05	9.97e-06	8.99e-06	9.77e-06	7.6e-07	1.69e-06	1.185e-05	7.85e-06	1.133e-05	1.334e-05	2.986e-05	2.5e-06	1.759e-05	1.207e-05	1.405e-05	2.004e-05	1.421e-05
"YHLU1206Fcog_51_1	220512PP08	young	P. padus	1.562e-05	0.00237145	5.166e-05	2.046e-05	1.609e-05	1.246e-05	2.175e-05	6.61e-06	9.88e-06	1e-05	1.608e-05	5.05e-06	1.061e-05	9.91e-06	1.092e-05	9.42e-06	1.726e-05	7.75e-06	8.85e-06	1.124e-05	8.72e-06	1.087e-05	5.56e-06	1.049e-05	7.66e-06	5.66e-06	4.52e-06	5e-06	7.29e-06	4.18e-06	3.41e-06	2.84e-06	3.99e-06	2.23e-06	2.35e-06	6.77e-06	3.62e-06	2.72e-06	4e-06	1.304e-05	1.074e-05	1.53e-06	2.03e-06	6.84e-06	3.48e-06	7.42e-06
"YHLU1206Fcog_68_1	220512PP08	old	P. padus	2.054e-05	0.00258233	4.056e-05	2.101e-05	1.942e-05	2.662e-05	2.887e-05	1.856e-05	1.721e-05	1.295e-05	2.042e-05	1.391e-05	1.456e-05	1.261e-05	3.002e-05	3.924e-05	1.41e-05	1.849e-05	1.539e-05	1.713e-05	1.341e-05	1.596e-05	1.982e-05	8.52e-06	9.9e-06	8.46e-06	6.36e-06	1.599e-05	4.13e-06	2.47e-06	1.075e-05	4.34e-06	8.46e-06	5.09e-06	4.24e-06	1.82e-06	1.049e-05	1.203e-05	1.04e-05	3.198e-05	8.29e-06	3.79e-06	4.57e-06	7.17e-06	1.254e-05	8.49e-06
"YHLU1206Fcog_41_1	220512PP09	young	P. padus	5.709e-05	0.00260059	1.204e-05	7.71e-06	1.288e-05	1.388e-05	2.72e-05	1.583e-05	1.641e-05	1.023e-05	1.022e-05	1.782e-05	2.428e-05	2.219e-05	2.825e-05	3.569e-05	1.793e-05	2.841e-05	2.715e-05	2.32e-05	1.12e-05	2.369e-05	2.716e-05	1.621e-05	1.754e-05	2.105e-05	1.759e-05	2.848e-05	1.455e-05	2.465e-05	1.692e-05	2.416e-05	2.106e-05	3.343e-05	2.539e-05	3.284e-05	2.354e-05	5.522e-05	7.475e-05	4.401e-05	3.396e-05	5.949e-05	6.38e-05	8.711e-05	7.434e-05	8.622e-05
"YHLU1206Fcog_69_1	220512PP09	old	P. padus	5.389e-05	0.00197185	1.876e-05	1.701e-05	1.089e-05	1.404e-05	1.118e-05	1.673e-05	2.27e-05	2.033e-05	1.524e-05	1.722e-05	1.49e-05	2.305e-05	1.738e-05	4.885e-05	3.181e-05	2.343e-05	1.76e-05	1.963e-05	2.258e-05	2.619e-05	1.617e-05	2.272e-05	2.643e-05	2.106e-05	1.772e-05	2.026e-05	2.509e-05	3.185e-05	1.398e-05	1.608e-05	1.436e-05	1.342e-05	2.737e-05	3.097e-05	2.212e-05	3.524e-05	2.653e-05	7.337e-05	3.403e-05	3.042e-05	3.697e-05	5.653e-05	6.815e-05	5.819e-05
"YHLU1206Fcog_40_1	220512PP10	old	P. padus	0.00017994	0.00511208	1.327e-05	1.04e-06	6.98e-06	2.766e-05	1.309e-05	2.369e-05	1.637e-05	1.857e-05	1.885e-05	1.002e-05	2.499e-05	2.605e-05	4.248e-05	4.422e-05	1.884e-05	2.799e-05	3.285e-05	3.112e-05	1.957e-05	3.168e-05	4.671e-05	2.778e-05	3.991e-05	3.282e-05	3.023e-05	4.431e-05	4.437e-05	5.935e-05	2.97e-05	4.46e-05	5.231e-05	5.274e-05	5.775e-05	5.33e-05	7.271e-05	7.64e-05	0.00013523	9.063e-05	8.35e-05	8.936e-05	9.803e-05	0.00012045	0.00013118	0.00015424
"YHLU1206Fcog_42_1	220512PP10	young	P. padus	8.506e-05	0.0029155	1.689e-05	6.66e-06	1.065e-05	1.15e-05	1.973e-05	1.377e-05	9.37e-06	2.191e-05	1.672e-05	1.746e-05	3.525e-05	2.728e-05	3.895e-05	4.712e-05	1.44e-05	1.422e-05	2.27e-05	2.048e-05	1.298e-05	2.159e-05	9.16e-06	2.327e-05	1.996e-05	2.256e-05	8.95e-06	2.062e-05	1.725e-05	2.551e-05	2.77e-05	1.943e-05	2.693e-05	1.989e-05	1.889e-05	2.455e-05	3.623e-05	5.951e-05	4.325e-05	7.145e-05	2.879e-05	4.129e-05	4.304e-05	6.31e-05	6.327e-05	9.183e-05
"YHLU1206Fcog_52_1	220512PS01	young	P. serotina	3.84e-05	0.0032044	2.058e-05	4.46e-06	5.12e-06	1.758e-05	3.29e-06	7.44e-06	6.6e-06	5.54e-06	4.5e-06	4.89e-06	5.66e-06	8.12e-06	2.329e-05	5.78e-06	3.33e-06	6.53e-06	1.089e-05	6.68e-06	2.6e-06	4.12e-06	2e-06	1.96e-06	7.9e-07	3.68e-06	3.08e-06	1.084e-05	1.22e-06	3.24e-06	2.91e-06	1.95e-06	3.26e-06	4.79e-06	2.86e-06	5.16e-06	1.062e-05	1.063e-05	3.271e-05	3.12e-06	2.06e-06	1.186e-05	1.482e-05	1.114e-05	3.552e-05	2.023e-05
"YHLU1206Fcog_70_1	220512PS01	old	P. serotina	1.187e-05	0.00291197	6.547e-05	3.246e-05	1.494e-05	1.269e-05	2.462e-05	8.77e-06	1.279e-05	1.64e-05	1.119e-05	1.225e-05	1.71e-05	1.159e-05	9.1e-06	1.918e-05	1.011e-05	2.13e-05	5.87e-06	7.38e-06	7.74e-06	9.6e-06	5.89e-06	1.146e-05	6.22e-06	1.717e-05	1.181e-05	6.17e-06	1.203e-05	1.17e-05	5.06e-06	5.87e-06	6.06e-06	4.96e-06	3.96e-06	9.34e-06	3.05e-06	1.353e-05	2.41e-06	1.759e-05	2.28e-06	5.66e-06	3.257e-05	2.4e-06	9.31e-06	2.306e-05
"YHLU1206Fcog_53_1	220512PS02	young	P. serotina	0.00011663	0.00374851	6.21e-06	1.75e-05	7.04e-06	3.768e-05	8.7e-06	7.03e-06	1.108e-05	6.59e-06	1.291e-05	2.037e-05	1.013e-05	1.829e-05	3.298e-05	1.734e-05	1.582e-05	1.447e-05	2.919e-05	1.749e-05	2.48e-05	2.926e-05	1.016e-05	1.682e-05	2.438e-05	2.571e-05	1.872e-05	4.465e-05	3.54e-05	3.526e-05	1.622e-05	1.936e-05	2.894e-05	1.935e-05	1.911e-05	2.698e-05	4.716e-05	4.356e-05	7.87e-05	3.57e-05	3.354e-05	5.862e-05	5.555e-05	6.298e-05	0.00012677	7.898e-05
"YHLU1206Fcog_71_1	220512PS02	old	P. serotina	2.756e-05	0.00273742	1.386e-05	5.91e-06	6.56e-06	9.65e-06	1.725e-05	1.327e-05	1.519e-05	1.062e-05	7.14e-06	1.193e-05	1.98e-05	1.169e-05	1.739e-05	2.233e-05	8.47e-06	1.08e-05	1.092e-05	6.94e-06	8.1e-06	7.33e-06	1.063e-05	1.019e-05	1.416e-05	7.67e-06	9.25e-06	1.642e-05	1.426e-05	6.58e-06	3.15e-06	1.217e-05	1.454e-05	7.28e-06	1.39e-06	6.27e-06	5.87e-06	1.749e-05	2.212e-05	2.797e-05	6.32e-06	1.714e-05	1.574e-05	3.619e-05	4.237e-05	2.861e-05
"YHLU1206Fcog_43_1	220512PS03	young	P. serotina	0.0001734	0.00460479	1.47e-06	1.7e-06	4.16e-06	3.278e-05	7.33e-06	1.518e-05	6.1e-06	1.104e-05	1.409e-05	2.036e-05	4.51e-05	2.466e-05	6.231e-05	3.911e-05	3.779e-05	2.544e-05	3.211e-05	1.166e-05	1.374e-05	1.58e-05	1.863e-05	1.237e-05	2.568e-05	2.005e-05	2.284e-05	4.068e-05	3.128e-05	2.342e-05	2.346e-05	1.619e-05	2.296e-05	3.391e-05	2.613e-05	2.831e-05	6.04e-05	4.4e-05	9.142e-05	4.628e-05	6.049e-05	9.723e-05	9.308e-05	7.895e-05	0.00012594	0.00012405
"YHLU1206Fcog_145_	220512PS03	old	P. serotina	1.453e-05	0.00064593	1.063e-05	7.61e-06	6.73e-06	6.88e-06	5.61e-06	3.41e-06	5.36e-06	4.84e-06	6.93e-06	2.87e-06	1.103e-05	1.517e-05	1.785e-05	2.222e-05	3.6e-06	6.65e-06	9.88e-06	4.58e-06	4.19e-06	2.78e-06	2.56e-06	5.64e-06	3.01e-06	3.43e-06	6.52e-06	2.1e-06	2.13e-06	1.59e-06	2.55e-06	1.95e-06	4.3e-07	1.65e-06	2.5e-06	6.2e-07	1.53e-06	1.23e-06	3.503e-05	1.6e-06	1.46e-06	4e-06	2.2e-06	9.61e-06	1.958e-05	1.223e-05
"YHLU1206Fcog_34_1	220512PS04	old	P. serotina	0.00010451	0.00389347	5.07e-06	5.46e-06	5.04e-06	3.011e-05	9.57e-06	1.01e-05	1.301e-05	1.13e-05	1.311e-05	1.479e-05	2.835e-05	2.431e-05	3.068e-05	4.127e-05	9.34e-06	1.51e-05	1.819e-05	1.3e-05	2.004e-05	2.458e-05	1.926e-05	1.986e-05	1.653e-05	2.881e-05	2.25e-05	2.63e-05	2.332e-05	1.997e-05	3.355e-05	3.586e-05	1.979e-05	3.585e-05	2.978e-05	3.52e-05	3.96e-05	5.738e-05	8.63e-05	3.668e-05	3.782e-05	5.769e-05	5.747e-05	7.966e-05	0.00012727	0.00010169
"YHLU1206Fcog_54_1	220512PS04	young	P. serotina	6.792e-05	0.00382464	9.09e-06	4.53e-06	5.61e-06	2.598e-05	6.6e-06	6.89e-06	6.81e-06	1.183e-05	7.32e-06	1.061e-05	1.634e-05	9.76e-06	2.579e-05	1.958e-05	3.71e-06	1.032e-05	1.627e-05	1.341e-05	5.18e-06	1.9e-05	1.392e-05	7.24e-06	5.31e-06	1.591e-05	1.031e-05	2.442e-05	2.314e-05	1.816e-05	6.93e-06	7.16e-06	1.305e-05	1.426e-05	8.45e-06	1.009e-05	2.578e-05	1.378e-05	5.357e-05	1.629e-05	1.006e-05	2.281e-05	1.644e-05	4.344e-05	8.333e-05	5.18e-05
"YHLU1206Fcog_35_1	220512PS05	old	P. serotina	0.00017	0.0047274	3.18e-06	4.77e-06	2.71e-06	3.281e-05	1.083e-05	1.61e-05	1.232e-05	1.012e-05	9.87e-06	2.342e-05	2.899e-05	2.605e-05	4.028e-05	3.159e-05	2.085e-05	3.286e-05	3.525e-05	2.018e-05	2.697e-05	2.66e-05	2.661e-05	2.103e-05	2.168e-05	2.451e-05	1.905e-05	2.91e-05	1.833e-05	3.855e-05	3.919e-05	3.698e-05	3.45e-05	4.276e-05	2.8e-05	3.73e-05	5.839e-05	5.903e-05	0.00010476	4.49e-05	5.902e-05	8.3e-05	7.512e-05	0.00010725	0.00012887	0.00012293
"YHLU1206Fcog_55_1	220512PS05	young	P. serotina	4.02e-05	0.0009591	1.049e-05	1.175e-05	8.42e-06	1.961e-05	1.034e-05	1.361e-05	1.612e-05	1.129e-05	1.347e-05	1.513e-05	2.317e-05	2.428e-05	1.765e-05	1.44e-05	2.09e-05	9.66e-06	2.323e-05	2.175e-05	1.738e-05	9.94e-06	1.214e-05	1.132e-05	9.6e-06	2.326e-05	1.901e-05	2.56e-05	2.706e-05	1.988e-05	2.982e-05	1.401e-05	2.523e-05	2.535e-05	3.419e-05	3.731e-05	3.904e-05	5.677e-05	9.415e-05	5.439e-05	3.941e-05	3.301e-05	5.089e-05	7.477e-05	8.838e-05	9.548e-05
"YHLU1206Fcog_56_1	220512PS06	young	P. serotina	3.054e-05	0.00249034	1.644e-05	6.62e-06	9.41e-06	1.684e-05	7.28e-06	4.02e-06	6.01e-06	5.63e-06	5.95e-06	5.35e-06	4.99e-06	3.32e-06	1.992e-05	9.68e-06	3.89e-06	7.9e-06	1.062e-05	6.98e-06	8.9e-06	2.71e-06	7.47e-06	4.53e-06	2.11e-06	6.69e-06	4.04e-06	8.26e-06	1.97e-06	1.76e-06	6.23e-06	1.007e-05	5.04e-06	3.43e-06	1.37e-06	2.32e-06	1.482e-05	5.19e-06	5.544e-05	5.39e-06	2.71e-06	4.29e-06	6.48e-06	1.428e-05	3.334e-05	1.744e-05
"YHLU1206Fcog_36_1	220512PS07	old	P. serotina	9.83e-05	0.00358026	5.28e-06	4.73e-06	2.93e-06	1.879e-05	8.14e-06	1.236e-05	1.151e-05	1.211e-05	3.8e-06	1.369e-05	1.609e-05	2.612e-05	2.55e-05	2.6e-05	1.173e-05	1.038e-05	1.888e-05	1.331e-05	6.69e-06	1.076e-05	1.298e-05	5.91e-06	1.142e-05	9.69e-06	1.426e-05	1.604e-05	1.088e-05	1.129e-05	1.067e-05	1.085e-05	8.44e-06	1.067e-05	1.135e-05	1.487e-05	3.728e-05	1.8e-05	6.805e-05	9.63e-06	1.167e-05	2.66e-05	4.574e-05	3.608e-05	6.929e-05	4.533e-05
"YHLU1206Fcog_57_1	220512PS07	young	P. serotina	5.735e-05	0.00399695	2.007e-05	2.13e-06	5.22e-06	1.707e-05	5.61e-06	2.74e-06	5.23e-06	6.36e-06	1.55e-06	3.22e-06	3.42e-06	2.26e-06	1.307e-05	5.01e-06	4.8e-06	5.79e-06	9.3e-06	3.27e-06	4.64e-06	3.3e-06	7.71e-06	5.11e-06	2.55e-06	5.23e-06	1.57e-06	6.09e-06	5.79e-06	6.06e-06	2.9e-06	2.29e-06	3.54e-06	1.72e-06	2.29e-06	3.42e-06	6.11e-06	6.98e-06	4.94e-05	3.09e-06	2.02e-06	6.54e-06	4.44e-06	2.902e-05	3.87e-05	2.628e-05
"YHLU1206Fcog_37_1	220512PS08	old	P. serotina	0.00011925	0.00607775	1.135e-05	8.98e-06	8.34e-06	3.29e-05	1.297e-05	1.115e-05	1.398e-05	1.074e-05	4.93e-06	7.2e-06	1.627e-05	1.776e-05	2.455e-05	1.841e-05	1.918e-05	1.57e-05	2.06e-05	9.82e-06	9.08e-06	1.894e-05	1.447e-05	1.511e-05	1.309e-05	1.978e-05	1.033e-05	1.706e-05	2.03e-05	1.575e-05	1.33e-05	9.54e-06	1.294e-05	1.792e-05	1.559e-05	2.806e-05	2.475e-05	2.582e-05	6.34e-05	2.006e-05	2.065e-05	3.603e-05	3.11e-05	3.627e-05	5.778e-05	7.008e-05
"YHLU1206Fcog_58_1	220512PS08	young	P. serotina	6.307e-05	0.0043791	3.499e-05	1.322e-05	9.21e-06	3.446e-05	2.132e-05	1.38e-05	5.83e-06	9.76e-06	1.042e-05	1.403e-05	7e-06	1.189e-05	2.088e-05	1.493e-05	2.019e-05	9.86e-06	2.5e-05	1.326e-05	6.57e-06	4.66e-06	1.101e-05	1.084e-05	1.338e-05	1.372e-05	8.69e-06	2.103e-05	1.241e-05	8.79e-06	1.067e-05	1.085e-05	8.23e-06	4.74e-06	4.5e-06	1.264e-05	2.283e-05	1.789e-05	6.565e-05	1.242e-05	1.427e-05	1.337e-05	1.693e-05	2.168e-05	5.451e-05	2.629e-05
"YHLU1206Fcog_38_1	220512PS09	old	P. serotina	6.571e-05	0.00410689	2.981e-05	1.667e-05	2.29e-06	2.1e-05	5.41e-06	4.15e-06	9.26e-06	5.83e-06	3.83e-06	1.228e-05	4.365e-05	2.235e-05	3.617e-05	5.719e-05	1.104e-05	7.3e-06	6.52e-06	5.59e-06	3.52e-06	2.88e-06	2.87e-06	4.86e-06	1.01e-06	6.2e-07	6.62e-06	4.77e-06	4.36e-06	2.73e-06	7.43e-06	3.17e-06	1.19e-06	1.3e-06	4.83e-06	5.34e-06	3.86e-06	9.51e-06	2.882e-05	8.07e-06	4.27e-06	6.74e-06	8.97e-06	5.7e-06	2.912e-05	1.721e-05
"YHLU1206Fcog_59_1	220512PS09	young	P. serotina	3.328e-05	0.00338475	2.761e-05	8.52e-06	2.45e-06	2.056e-05	7.66e-06	5.25e-06	6.25e-06	2.15e-06	2.78e-06	4.23e-06	5.29e-06	8.49e-06	1.841e-05	1.285e-05	2.35e-06	4.79e-06	9.52e-06	6.29e-06	2.64e-06	3.05e-06	9e-08	4.06e-06	2.91e-06	1.39e-06	7.3e-07	2.86e-06	5.19e-06	6.46e-06	1.76e-06	1.41e-06	1.98e-06	1.07e-06	2.03e-06	3.5e-07	7.8e-07	2.92e-06	3.576e-05	1.2e-06	0	6.27e-06	1.11e-06	5.93e-06	2.749e-05	1.263e-05
"YHLU1206Fcog_39_1	220512PS10	old	P. serotina	9.191e-05	0.00516173	2.719e-05	8.93e-06	7.83e-06	2.977e-05	9.22e-06	8.44e-06	1.712e-05	9.03e-06	4.08e-06	1.185e-05	3.396e-05	2.204e-05	1.423e-05	2.171e-05	7.13e-06	5.57e-06	9.37e-06	5.91e-06	7e-06	6.41e-06	8.39e-06	3.88e-06	4.44e-06	8.07e-06	3.94e-06	1.2e-05	5.21e-06	8.21e-06	4.32e-06	4.66e-06	1.49e-06	2.24e-06	3.44e-06	6.36e-06	3.7e-06	7.27e-06	5.236e-05	6.92e-06	1.83e-06	6.93e-06	6.66e-06	2.002e-05	3.897e-05	2.542e-05
"YHLU1206Fcog_60_1	220512PS10	young	P. serotina	3.61e-05	0.00237843	2.515e-05	1.451e-05	5.02e-06	1.491e-05	8.65e-06	4.91e-06	1.107e-05	1.65e-06	1.257e-05	4.48e-06	9.15e-06	1.127e-05	2.086e-05	1.227e-05	6.79e-06	7.82e-06	5.88e-06	3.02e-06	4.51e-06	5.01e-06	6.51e-06	4.45e-06	3.96e-06	3.01e-06	3.42e-06	4.52e-06	6.08e-06	3.15e-06	2.92e-06	2.15e-06	4.82e-06	1.01e-06	1.36e-06	3.63e-06	1.294e-05	7.24e-06	4.499e-05	1.46e-06	3.54e-06	4.48e-06	3.7e-06	1.192e-05	2.323e-05	1.559e-05
"YHLU1206Fcog_164_	230512PP01	old	P. padus	1.235e-05	0.0023993	6.42e-05	2.269e-05	2.571e-05	1.875e-05	1.996e-05	5.14e-06	7.94e-06	8.21e-06	8.41e-06	4.66e-06	2.828e-05	1.86e-05	1.154e-05	5.818e-05	1.783e-05	6.36e-06	7.61e-06	8.91e-06	8.48e-06	1.4e-05	8.49e-06	2.75e-06	1.25e-06	2.06e-06	1.24e-06	3.62e-06	3.62e-06	1.339e-05	1.29e-06	3.91e-06	3.6e-07	0	2.3e-07	2.09e-06	1.2e-07	1.07e-06	2.91e-06	2.436e-05	0	1.55e-06	9.9e-07	8.9e-07	4.54e-06	1.15e-05
"YHLU1206Fcog_170_	230512PP01	young	P. padus	5.384e-05	0.00175277	1.192e-05	5.23e-06	1.314e-05	2.169e-05	2.532e-05	1.915e-05	1.734e-05	1.818e-05	3.209e-05	1.419e-05	6.618e-05	5.055e-05	5.318e-05	0.0001061	3.643e-05	2.007e-05	3.205e-05	3.237e-05	3.209e-05	3.699e-05	2.579e-05	2.572e-05	2.495e-05	1.813e-05	2.814e-05	4.585e-05	3.553e-05	5.271e-05	2.994e-05	3.486e-05	2.538e-05	4.875e-05	3.812e-05	4.065e-05	3.512e-05	5.999e-05	8.298e-05	0.00010359	4.719e-05	6.673e-05	9.051e-05	7.688e-05	9.353e-05	0.0001446
"YHLU1206Fcog_148_	230512PP02	young	P. padus	3.712e-05	0.00179619	1.226e-05	1.56e-06	7.9e-06	1.549e-05	4.99e-06	7.06e-06	2.29e-06	7.34e-06	1.11e-05	5.65e-06	9.55e-06	1.031e-05	1.36e-05	2.034e-05	5.97e-06	3.28e-06	8.1e-06	3.03e-06	2.31e-06	3.28e-06	3.73e-06	3.4e-06	3.19e-06	1.29e-06	2.41e-06	5.97e-06	1.91e-06	4.27e-06	3.72e-06	3.14e-06	3.21e-06	5.2e-06	1.62e-06	2.28e-06	7.95e-06	7.77e-06	4.127e-05	1.032e-05	3.13e-06	8e-06	1.096e-05	1.197e-05	1.928e-05	6.205e-05
"YHLU1206Fcog_149_	230512PP02	old	P. padus	3.531e-05	0.00294746	2.992e-05	1.131e-05	7.52e-06	1.529e-05	1.462e-05	8.65e-06	1.342e-05	1.095e-05	1.075e-05	1.896e-05	2.5e-05	8.27e-06	1.561e-05	3.501e-05	7.27e-06	8.54e-06	6.83e-06	1.049e-05	4.77e-06	3.78e-06	7.16e-06	4.83e-06	7.45e-06	5.25e-06	2.27e-06	1.508e-05	5.14e-06	5.75e-06	2.76e-06	6.92e-06	5.27e-06	4.21e-06	6.54e-06	4.99e-06	8.11e-06	4.52e-06	5.49e-06	5.974e-05	2.92e-06	1.027e-05	3.89e-06	4.15e-06	2.222e-05	4.746e-05
"YHLU1206Fcog_165_	230512PP03	old	P. padus	4.59e-06	0.00285877	8.35e-05	2.955e-05	1.906e-05	2.411e-05	2.346e-05	1.33e-05	1.501e-05	8.01e-06	8.75e-06	9.49e-06	4.422e-05	2.979e-05	1.074e-05	7.826e-05	9.02e-06	9.71e-06	3.07e-06	1.236e-05	8.7e-06	4.64e-06	6.06e-06	6.81e-06	2.51e-06	3.58e-06	4.46e-06	6.56e-06	1.04e-06	5.97e-06	1.98e-06	1.67e-06	5.97e-06	4e-07	2.05e-06	3.5e-06	2.14e-06	2e-07	1.3e-07	2.692e-05	5e-08	1.81e-06	4.65e-06	4.08e-06	5.07e-06	3.022e-05
"YHLU1206Fcog_171_	230512PP03	young	P. padus	3.004e-05	0.0017309	1.673e-05	1.071e-05	1.507e-05	3.253e-05	1.815e-05	1.371e-05	1.415e-05	8.34e-06	1.124e-05	9.86e-06	1.193e-05	1.381e-05	1.536e-05	2.51e-05	1.228e-05	2.082e-05	9.42e-06	1.23e-05	8.66e-06	1.257e-05	1.225e-05	6.4e-06	5.49e-06	8.96e-06	9.47e-06	4.33e-06	7.83e-06	1.089e-05	7.48e-06	1.792e-05	6.7e-06	7.98e-06	9.1e-06	1.258e-05	1.132e-05	1.321e-05	1.669e-05	5.7e-06	8.3e-06	1.514e-05	4.04e-06	9.72e-06	2.839e-05	5.263e-05
"YHLU1206Fcog_166_	230512PP04	old	P. padus	9.23e-06	0.00165812	3.168e-05	2e-05	9.79e-06	6.55e-06	1.577e-05	1.05e-05	5.6e-06	1.04e-05	8.22e-06	5.69e-06	9.04e-06	8.45e-06	1.119e-05	2.203e-05	5.93e-06	1.186e-05	5.07e-06	4.33e-06	9.9e-07	2.32e-06	2.13e-06	3.93e-06	1.97e-06	1.33e-06	1.54e-06	2.7e-07	5.9e-07	2.1e-07	1.43e-06	4.8e-07	1.29e-06	1.3e-07	0	0	1.39e-06	1.6e-07	0	1.982e-05	0	0	0	0	2.1e-07	1.5e-06
"YHLU1206Fcog_172_	230512PP04	young	P. padus	6.34e-06	0.00121735	2.852e-05	2.398e-05	1.163e-05	1.595e-05	1.738e-05	1.455e-05	1.318e-05	5.61e-06	8.2e-06	1.069e-05	3.98e-06	1.385e-05	1.423e-05	1.919e-05	3.41e-06	2.64e-06	4.16e-06	5.05e-06	3.11e-06	6.87e-06	2.52e-06	3.87e-06	1.9e-06	3.08e-06	1.08e-06	2.62e-06	5.5e-07	1.28e-06	2.2e-07	1.99e-06	7.5e-07	4.5e-07	3e-07	2.8e-07	9e-08	8.6e-07	1.893e-05	1.2e-07	0	0	0	0	1.76e-06	9.12e-06
"YHLU1206Fcog_167_	230512PP05	old	P. padus	5.457e-05	0.00245579	1.206e-05	1e-05	8.99e-06	9.06e-06	8.59e-06	1.022e-05	1.849e-05	1.066e-05	7.22e-06	1.193e-05	1.6e-05	7.09e-06	2.233e-05	3.635e-05	1.992e-05	1.624e-05	1.212e-05	6.29e-06	4.25e-06	6.1e-06	9.01e-06	1.085e-05	1.217e-05	3.94e-06	7.36e-06	1.611e-05	4.28e-06	1.06e-05	1.991e-05	5.95e-06	9.65e-06	9.3e-06	8.39e-06	1.389e-05	1.273e-05	2.198e-05	9.94e-06	4.191e-05	7.17e-06	1.424e-05	2.007e-05	1.628e-05	4.323e-05	7.991e-05
"YHLU1206Fcog_173_	230512PP05	young	P. padus	2.833e-05	0.00065588	1.803e-05	2.368e-05	1.803e-05	2.729e-05	1.995e-05	1.413e-05	3.192e-05	2.046e-05	1.113e-05	1.11e-05	1.451e-05	1.087e-05	3.728e-05	3.013e-05	2.98e-05	1.398e-05	2.188e-05	1.772e-05	1.125e-05	1.168e-05	4.58e-06	1.92e-05	1.671e-05	2.081e-05	1.911e-05	1.198e-05	2.414e-05	8.29e-06	1.501e-05	7.91e-06	2.43e-05	2.168e-05	2.116e-05	1.244e-05	7.9e-06	1.478e-05	4.457e-05	1.151e-05	1.015e-05	2.554e-05	1.005e-05	3.188e-05	3.126e-05	5.116e-05
"YHLU1206Fcog_168_	230512PP06	old	P. padus	1.515e-05	0.00108983	1.506e-05	1.873e-05	7.44e-06	2.588e-05	2.193e-05	1.195e-05	1.53e-05	1.815e-05	4.24e-06	1.749e-05	2.527e-05	2.411e-05	1.772e-05	6.098e-05	1.22e-05	8.54e-06	5.55e-06	1.076e-05	1.613e-05	1.117e-05	1.274e-05	1.04e-05	5.25e-06	1.308e-05	9.5e-06	1.05e-05	9.99e-06	9.67e-06	5.75e-06	1.302e-05	1.111e-05	1.094e-05	8.72e-06	2.211e-05	1.205e-05	1.087e-05	8.96e-06	2.884e-05	6.7e-07	1.125e-05	1.222e-05	1.186e-05	1.857e-05	3.71e-05
"YHLU1206Fcog_174_	230512PP06	young	P. padus	2.58e-05	0.00111124	1.404e-05	1.413e-05	1.12e-05	1.746e-05	1.157e-05	1.29e-05	1.616e-05	1.198e-05	7.02e-06	2.682e-05	2.629e-05	6.59e-06	2.555e-05	4.264e-05	7.01e-06	2.118e-05	1.664e-05	2.369e-05	1.348e-05	2.451e-05	7.33e-06	7.09e-06	6.67e-06	2.587e-05	1.246e-05	1.981e-05	2.329e-05	1.761e-05	9.01e-06	1.183e-05	8.8e-06	1.218e-05	5.4e-06	1.771e-05	1.855e-05	1.874e-05	4.149e-05	9.34e-06	1.043e-05	1.47e-05	2.466e-05	1.761e-05	3.527e-05	7.274e-05
"YHLU1206Fcog_169_	230512PP07	old	P. padus	4.195e-05	0.00248397	3.792e-05	1.344e-05	7.22e-06	1.705e-05	1.382e-05	9.31e-06	1.629e-05	6.19e-06	1.267e-05	1.487e-05	2.036e-05	8.15e-06	1.135e-05	4.626e-05	1.057e-05	6.63e-06	8.51e-06	1.078e-05	1.1e-05	3.65e-06	7.03e-06	8.7e-06	3.98e-06	5.29e-06	8.13e-06	6.92e-06	4.15e-06	6.23e-06	3.03e-06	5.19e-06	4.18e-06	5.4e-06	5.23e-06	4.63e-06	4.94e-06	1.015e-05	6.15e-06	2.852e-05	6.77e-06	8.63e-06	5.33e-06	1.195e-05	2.34e-05	2.363e-05
"YHLU1206Fcog_175_	230512PP07	young	P. padus	3.283e-05	0.00139656	1.707e-05	1.602e-05	1.832e-05	2.176e-05	2.665e-05	2.235e-05	1.554e-05	2.178e-05	1.895e-05	2.15e-05	2.757e-05	3.582e-05	3.82e-05	6.001e-05	1.851e-05	2.605e-05	1.253e-05	2.526e-05	1.567e-05	2.184e-05	1.568e-05	2.026e-05	1.741e-05	1.394e-05	1.953e-05	3.101e-05	1.654e-05	1.875e-05	2.7e-05	1.284e-05	1.96e-05	1.42e-05	3.602e-05	2.291e-05	2.598e-05	4.4e-05	4.511e-05	4.565e-05	3.106e-05	3.843e-05	5.617e-05	6.24e-05	5.819e-05	8.124e-05
"YHLU1206Fcog_176_	230512PS01	old	P. serotina	8.028e-05	0.00530376	4.185e-05	1.569e-05	3.22e-06	2.027e-05	1.653e-05	5.83e-06	8.62e-06	4.49e-06	9.63e-06	4.83e-06	1.15e-05	1.651e-05	1.044e-05	2.476e-05	4.13e-06	4.36e-06	1.297e-05	8.78e-06	1.087e-05	7.21e-06	4.47e-06	6.29e-06	3.65e-06	4.25e-06	7.26e-06	5.95e-06	8.19e-06	7.82e-06	5.36e-06	4.76e-06	4.93e-06	8.1e-06	6.41e-06	6.98e-06	9.14e-06	1.414e-05	3.142e-05	2.121e-05	7.47e-06	3.664e-05	2.236e-05	2.857e-05	6.126e-05	5.45e-05
"YHLU1206Fcog_183_	230512PS01	young	P. serotina	3.494e-05	0.00126012	5.95e-06	5.56e-06	7.64e-06	1.061e-05	1.228e-05	6.83e-06	1.716e-05	7.83e-06	6.6e-06	1.034e-05	1.18e-05	9.79e-06	3.471e-05	3.447e-05	9.63e-06	9.71e-06	1.135e-05	1.566e-05	1.464e-05	1.182e-05	9.95e-06	9.35e-06	1.359e-05	1.129e-05	1.443e-05	2.166e-05	1.969e-05	1.248e-05	7.53e-06	9.64e-06	2.014e-05	1.553e-05	1.607e-05	1.629e-05	4.156e-05	3.122e-05	6.016e-05	2.572e-05	2.741e-05	3.804e-05	3.9e-05	5.181e-05	8.156e-05	5.928e-05
"YHLU1206Fcog_177_	230512PS02	old	P. serotina	4.557e-05	0.00330103	3.622e-05	1.675e-05	7.4e-06	9.33e-06	3.083e-05	1.353e-05	1.329e-05	6.72e-06	1.337e-05	7.12e-06	1.528e-05	8.41e-06	1.138e-05	9.5e-06	1.27e-05	1.096e-05	1.972e-05	1.202e-05	4.16e-06	4.46e-06	7.61e-06	8.66e-06	2.42e-06	4.47e-06	4.15e-06	1.268e-05	1.111e-05	6.01e-06	4.15e-06	7.68e-06	3.6e-06	4.06e-06	4.29e-06	6.76e-06	5.24e-06	1.619e-05	6.635e-05	8.49e-06	3.11e-06	1.017e-05	6.27e-06	1.002e-05	1.734e-05	2.666e-05
"YHLU1206Fcog_184_	230512PS02	young	P. serotina	1.419e-05	0.00074687	6.71e-06	7.85e-06	8.97e-06	9.94e-06	6.07e-06	4.69e-06	4.65e-06	7.92e-06	9.82e-06	4.63e-06	2.75e-06	6.57e-06	1.303e-05	6.24e-06	2.65e-06	3.84e-06	7.55e-06	5.63e-06	2.67e-06	5.37e-06	4.09e-06	3.2e-06	4.97e-06	1.92e-06	2.45e-06	1.345e-05	7.19e-06	7e-07	1.65e-06	7.4e-07	2.68e-06	9.3e-07	1.53e-06	1.23e-06	8.16e-06	4.27e-06	1.757e-05	1.13e-06	3.3e-07	1.38e-06	3.68e-06	9.08e-06	2.416e-05	1.887e-05
"YHLU1206Fcog_178_	230512PS03	old	P. serotina	7.62e-06	0.00169281	2.549e-05	6.16e-06	1.389e-05	1.524e-05	1.743e-05	1.078e-05	7e-06	1.271e-05	1.187e-05	7.18e-06	7.05e-06	2.72e-06	1.471e-05	1.063e-05	3.97e-06	9.64e-06	1.369e-05	6.13e-06	5.15e-06	2.26e-06	2.89e-06	3.39e-06	2.66e-06	5.96e-06	1.016e-05	5.67e-06	5.16e-06	2.35e-06	1.36e-06	8.2e-07	2.96e-06	1.4e-06	4.6e-07	2.67e-06	2.24e-06	3.88e-06	2.227e-05	7.97e-06	1.5e-07	1.05e-06	1.1e-06	4.39e-06	1.098e-05	1.77e-06
"YHLU1206Fcog_185_	230512PS03	young	P. serotina	9e-06	0.00121947	2.01e-05	9.31e-06	5.4e-06	1.55e-05	5.69e-06	6.03e-06	9.68e-06	7.55e-06	1.088e-05	5.96e-06	8.6e-07	3.45e-06	1.65e-05	7.04e-06	3.32e-06	6.17e-06	3.72e-06	2.49e-06	4.19e-06	3.5e-06	1.83e-06	2.21e-06	2e-07	8e-07	8.8e-07	3.76e-06	1.2e-07	0	7e-08	3.2e-07	0	0	0	1.6e-07	1.2e-07	2.59e-06	6.9e-06	0	8.4e-07	1.05e-06	0	9.9e-07	8.2e-06	2.9e-06
"YHLU1206Fcog_179_	230512PS04	old	P. serotina	2.509e-05	0.00179317	1.05e-05	5.64e-06	5.84e-06	9.15e-06	5.69e-06	1.052e-05	6.01e-06	2.89e-06	5.11e-06	2.45e-06	7.703e-05	2.744e-05	7.199e-05	6.073e-05	1.054e-05	6.43e-06	4.72e-06	1.16e-06	1.26e-06	4.38e-06	2.55e-06	3.12e-06	1.08e-06	1.2e-06	1.19e-06	8.76e-06	1.33e-06	1.6e-07	9.6e-07	1.23e-06	9.8e-07	0	8.9e-07	4.6e-07	4.23e-06	1.56e-06	4.271e-05	4.5e-07	1.22e-06	7.9e-07	1.62e-06	4.22e-06	2.2e-05	1.107e-05
"YHLU1206Fcog_186_	230512PS04	young	P. serotina	2.149e-05	0.0009277	7.54e-06	7.21e-06	1.358e-05	9.86e-06	7.3e-06	7.11e-06	6.71e-06	1.185e-05	5.11e-06	1.231e-05	2.46e-06	6.6e-06	2.016e-05	6.96e-06	4.85e-06	3.82e-06	6.8e-06	2.74e-06	3.38e-06	3.42e-06	5.1e-06	5.06e-06	6.39e-06	4.8e-07	2.39e-06	9.45e-06	4.36e-06	1.74e-06	5e-07	1.11e-06	1.42e-06	1.7e-06	1.98e-06	4.5e-06	9.87e-06	6.88e-06	2.382e-05	2.97e-06	4.9e-07	3.92e-06	1.72e-06	3.13e-06	3.001e-05	7.56e-06
"YHLU1206Fcog_180_	230512PS05	old	P. serotina	1.564e-05	0.0010199	1.746e-05	1.038e-05	8.42e-06	1.052e-05	8.43e-06	5.23e-06	3.98e-06	6.68e-06	1.014e-05	1.917e-05	1.583e-05	6.22e-06	2.768e-05	1.845e-05	9.68e-06	1.159e-05	1.034e-05	5.65e-06	7.34e-06	3.43e-06	6.49e-06	3.33e-06	4.07e-06	4.97e-06	8.9e-06	5.35e-06	1.77e-06	4.1e-06	4.68e-06	5.69e-06	9.4e-07	1.96e-06	4.5e-06	4e-07	7.33e-06	5.92e-06	1.554e-05	5.43e-06	1.09e-06	3.65e-06	2.54e-06	6.47e-06	2.685e-05	4.9e-06
"YHLU1206Fcog_187_	230512PS05	young	P. serotina	1.342e-05	0.00072814	1.697e-05	9.04e-06	1.091e-05	6.91e-06	7.49e-06	9.79e-06	7.27e-06	5.38e-06	4.65e-06	1.73e-06	8.06e-06	1.217e-05	2.975e-05	1.729e-05	3.91e-06	9.76e-06	5.37e-06	2.62e-06	2.56e-06	1.49e-06	9.3e-07	4.35e-06	4.28e-06	1.44e-06	1.45e-06	2.83e-06	4.3e-07	6e-08	4.1e-07	9.1e-07	3e-07	1.88e-06	9e-08	7.2e-07	2.97e-06	6.2e-07	7.33e-06	2.9e-07	0	8.2e-07	8.9e-07	3.2e-07	1.21e-05	6.4e-07
"YHLU1206Fcog_181_	230512PS06	old	P. serotina	1.816e-05	0.00112951	9.46e-06	1.244e-05	6.25e-06	1.534e-05	8.07e-06	1.008e-05	8.71e-06	3.21e-06	6.93e-06	2.8e-06	8.25e-06	6.69e-06	1.214e-05	1.93e-05	5.02e-06	7.19e-06	6.42e-06	1.004e-05	6.1e-06	2.54e-06	7e-07	1.86e-06	9.2e-07	1.34e-06	3.51e-06	5.31e-06	1.83e-06	3.41e-06	1.44e-06	8.2e-07	2.7e-06	3.2e-06	5.7e-07	1.28e-06	2.9e-06	9.68e-06	2.481e-05	3.91e-06	2.52e-06	5.21e-06	2.76e-06	4.41e-06	2.352e-05	9.81e-06
"YHLU1206Fcog_188_	230512PS06	young	P. serotina	2.224e-05	0.00096304	1.876e-05	9.03e-06	4.39e-06	9.97e-06	9.08e-06	8.82e-06	1.032e-05	6.3e-06	8.48e-06	5.21e-06	7.24e-06	1.265e-05	7.59e-06	1.23e-05	4.17e-06	8.52e-06	1.247e-05	6.85e-06	5.61e-06	4.67e-06	4.12e-06	2.63e-06	4.17e-06	1.92e-06	3.53e-06	5.94e-06	3.36e-06	2.49e-06	2.45e-06	7.7e-07	9.4e-07	2.54e-06	1.38e-06	4.6e-06	2.5e-06	2.22e-06	1.564e-05	1.37e-06	1.36e-06	6.17e-06	9.5e-07	5.93e-06	2.108e-05	1.046e-05
"YHLU1206Fcog_182_	230512PS07	old	P. serotina	2.612e-05	0.00126092	1.268e-05	9.36e-06	1.454e-05	1.119e-05	7.38e-06	1.935e-05	5.32e-06	8.48e-06	4.09e-06	4.01e-06	5.74e-06	1.408e-05	1.391e-05	1.208e-05	1.052e-05	5.3e-06	8e-06	6.05e-06	4.99e-06	2.89e-06	7.72e-06	9.9e-07	3.07e-06	4.9e-07	3.86e-06	7.44e-06	8e-08	1.15e-06	2.32e-06	2.49e-06	4.73e-06	4.35e-06	1.55e-06	6.4e-07	2.54e-06	4.43e-06	1.587e-05	1.8e-07	1.8e-07	6.06e-06	3.7e-07	4.58e-06	1.32e-05	7e-06
"YHLU1206Fcog_189_	230512PS07	young	P. serotina	2.514e-05	0.00116002	8.19e-06	5.79e-06	1.511e-05	4.1e-06	5.34e-06	3.37e-06	8.71e-06	6.37e-06	4.47e-06	7.42e-06	8.65e-06	6.74e-06	1.359e-05	6.49e-06	6.45e-06	3.43e-06	9.07e-06	3.82e-06	3.9e-06	2.96e-06	1.78e-06	2.63e-06	4.61e-06	1.16e-06	9.4e-07	1.264e-05	3.16e-06	1.44e-06	2.14e-06	2.41e-06	1.41e-06	2.83e-06	2.39e-06	2.31e-06	1.176e-05	2.97e-06	2.477e-05	9.9e-07	1.9e-07	4.32e-06	4.23e-06	5.53e-06	2.677e-05	1.032e-05
"YHLU1206Fcog_101_	240512PP01	old	P. padus	5.504e-05	0.00216601	1.647e-05	2.026e-05	1.562e-05	2.072e-05	1.467e-05	2.042e-05	2.155e-05	2.759e-05	2.845e-05	3.436e-05	3.856e-05	3.302e-05	2.227e-05	3.326e-05	3.142e-05	3.691e-05	2.721e-05	3.097e-05	3.564e-05	4.304e-05	4.722e-05	2.171e-05	3.234e-05	4.245e-05	2.985e-05	5.369e-05	4.396e-05	5.444e-05	4.072e-05	4.853e-05	3.266e-05	4.691e-05	4.03e-05	6.582e-05	6.2e-05	8.057e-05	0.00038239	0.0002073	6.046e-05	9.521e-05	9.968e-05	8.136e-05	0.00014259	0.0001712
"YHLU1206Fcog_112_	240512PP01	young	P. padus	2.008e-05	0.00109336	1.679e-05	1.345e-05	9.95e-06	9.67e-06	9.86e-06	5.22e-06	2.95e-06	3.16e-06	4.81e-06	5.37e-06	4.53e-06	6.91e-06	1.196e-05	4.84e-06	2.82e-06	4.44e-06	6.77e-06	9.8e-07	6.11e-06	2.61e-06	5.21e-06	3.4e-06	2.26e-06	1.89e-06	3.33e-06	1.214e-05	3.92e-06	3.91e-06	4.59e-06	3.42e-06	1.33e-06	3.34e-06	9e-07	5.46e-06	2e-06	1.438e-05	5.637e-05	3.11e-06	2.05e-06	4.44e-06	5.96e-06	1.343e-05	2.706e-05	1.457e-05
"YHLU1206Fcog_102_	240512PP02	old	P. padus	2.801e-05	0.00109596	2.984e-05	1.027e-05	1.158e-05	1.189e-05	2.474e-05	1.416e-05	2.529e-05	2.021e-05	3.29e-05	2.045e-05	3.094e-05	2.633e-05	3.054e-05	5.682e-05	3.87e-05	2.175e-05	2.538e-05	1.966e-05	3.28e-05	1.943e-05	4.029e-05	2.356e-05	2.61e-05	2.112e-05	2.327e-05	3.944e-05	3.75e-05	3.28e-05	2.275e-05	2.8e-05	4.365e-05	3.786e-05	4.029e-05	4.404e-05	2.964e-05	4.179e-05	5.936e-05	0.00016692	9.952e-05	5.995e-05	7.162e-05	7.995e-05	8.037e-05	0.00010494
"YHLU1206Fcog_113_	240512PP02	young	P. padus	8.736e-05	0.00246442	6.47e-06	1.375e-05	1.64e-05	1.673e-05	2.427e-05	2.087e-05	2.506e-05	2.834e-05	2.89e-05	2.668e-05	7.89e-05	6.081e-05	4.143e-05	9.632e-05	3.637e-05	4.248e-05	3.518e-05	3.374e-05	3.145e-05	3.517e-05	3.709e-05	2.727e-05	3.942e-05	4.744e-05	3.922e-05	5.671e-05	3.316e-05	5.832e-05	4.587e-05	4.04e-05	5.52e-05	5.759e-05	4.541e-05	5.918e-05	6.36e-05	7.002e-05	7.84e-05	0.00018253	5.299e-05	0.0002016	0.00011011	0.00010112	9.822e-05	0.00015341
"YHLU1206Fcog_103_	240512PP03	old	P. padus	2.428e-05	0.00093297	2.677e-05	2.428e-05	2.556e-05	1.105e-05	2.54e-05	1.217e-05	3.3e-05	2.234e-05	3.275e-05	2.235e-05	2.378e-05	3.52e-05	3.218e-05	5.727e-05	2.978e-05	3.003e-05	3.208e-05	2.077e-05	1.586e-05	2.811e-05	2.751e-05	2.27e-05	2.199e-05	2.785e-05	2.628e-05	4.07e-05	4.383e-05	3.416e-05	3.747e-05	3.137e-05	3.303e-05	3.231e-05	3.553e-05	4.242e-05	3.737e-05	4.772e-05	5.475e-05	0.00014691	4.355e-05	6.811e-05	7.281e-05	5.237e-05	6.467e-05	8.689e-05
"YHLU1206Fcog_114_	240512PP03	young	P. padus	1.985e-05	0.00131004	2.318e-05	1.177e-05	1.091e-05	1.096e-05	1.825e-05	8.74e-06	2.072e-05	1.095e-05	9.26e-06	1.305e-05	9.57e-06	1.806e-05	2.358e-05	5.036e-05	1.319e-05	1.222e-05	1.585e-05	1.579e-05	2.58e-05	1.406e-05	1.226e-05	8.37e-06	7.7e-06	6.29e-06	1.174e-05	9.39e-06	1.827e-05	8.42e-06	1.032e-05	9.4e-06	4.97e-06	6.71e-06	3.46e-06	7.47e-06	5.6e-06	6.51e-06	1.264e-05	8.161e-05	6.58e-06	2.88e-06	1.274e-05	1.212e-05	1.777e-05	1.011e-05
"YHLU1206Fcog_104_	240512PP04	old	P. padus	5.95e-06	0.00115174	2.664e-05	1.759e-05	3.051e-05	1.464e-05	1.925e-05	8.06e-06	1.692e-05	1.398e-05	1.181e-05	6.29e-06	8.89e-06	1.645e-05	9.21e-06	2.497e-05	4.37e-06	6.66e-06	3.87e-06	6.83e-06	8.2e-07	2.95e-06	1.7e-06	7.1e-07	2.06e-06	2.24e-06	3.17e-06	1.33e-06	5.16e-06	1.3e-06	7.4e-07	7.3e-07	3.4e-07	0	2.9e-07	2.9e-07	9e-07	2.3e-07	0	8.294e-05	0	0	0	0	2.89e-06	9.3e-07
"YHLU1206Fcog_115_	240512PP04	young	P. padus	5.73e-05	0.00144778	1.059e-05	1.694e-05	1.978e-05	1.661e-05	2.237e-05	1.629e-05	2.316e-05	1.775e-05	2.507e-05	2.826e-05	5.415e-05	5.596e-05	4.449e-05	7.712e-05	2.503e-05	4.5e-05	3.149e-05	4.306e-05	2.833e-05	3.401e-05	2.97e-05	3.745e-05	3.4e-05	4.092e-05	2.849e-05	4.531e-05	5.425e-05	4.464e-05	4.371e-05	4.34e-05	3.819e-05	4.756e-05	5.088e-05	5.325e-05	5.619e-05	5.875e-05	7.809e-05	0.00014554	4.907e-05	6.424e-05	0.00010449	0.00010929	8.742e-05	0.0001609
"YHLU1206Fcog_116_	240512PP06	young	P. padus	3.104e-05	0.00124559	2.53e-05	1.032e-05	1.152e-05	1.063e-05	1.56e-05	1.864e-05	1.162e-05	1.192e-05	1.438e-05	1.511e-05	2.189e-05	1.677e-05	1.53e-05	3.997e-05	3.142e-05	8e-06	1.958e-05	1.893e-05	8.18e-06	2.133e-05	2.178e-05	1.024e-05	6.91e-06	1.101e-05	1.68e-05	2.873e-05	1.286e-05	1.706e-05	1.009e-05	1.286e-05	8.42e-06	1.938e-05	1.838e-05	1.807e-05	1.888e-05	2.382e-05	2.927e-05	0.00017127	6.532e-05	3.668e-05	2.226e-05	4.566e-05	5.336e-05	4.574e-05
"YHLU1206Fcog_105_	240512PP07	old	P. padus	1.739e-05	0.00108963	1.502e-05	9.6e-06	8.56e-06	1.041e-05	9.08e-06	1.174e-05	9.97e-06	6.79e-06	7.84e-06	1.333e-05	1.577e-05	1.784e-05	2.031e-05	3.241e-05	1.102e-05	1.064e-05	9.32e-06	2.76e-06	7.2e-06	4.61e-06	5.76e-06	2.25e-06	3.08e-06	1.53e-06	5.01e-06	4.69e-06	1.28e-06	2.01e-06	2.71e-06	3.06e-06	1.34e-06	9.6e-07	1.11e-06	4.52e-06	2.53e-06	3.26e-06	2.66e-06	6.543e-05	1.4e-07	1.1e-07	2.05e-06	1.26e-06	7.78e-06	1.38e-06
"YHLU1206Fcog_117_	240512PP07	young	P. padus	2.57e-05	0.00104655	1.037e-05	3.63e-06	1.124e-05	1.473e-05	2.331e-05	1.149e-05	1.91e-05	1.221e-05	1.812e-05	1.665e-05	1.814e-05	1.166e-05	1.699e-05	2.55e-05	1.933e-05	3.009e-05	3.636e-05	2.34e-05	1.469e-05	1.919e-05	2.063e-05	1.858e-05	1.011e-05	1.86e-05	2.166e-05	2.512e-05	2.458e-05	1.477e-05	2.511e-05	2.354e-05	1.691e-05	2.779e-05	2.192e-05	5.59e-05	3.879e-05	3.137e-05	4.724e-05	8.71e-05	4.262e-05	4.015e-05	4.842e-05	5.714e-05	6.609e-05	6.451e-05
"YHLU1206Fcog_106_	240512PP08	old	P. padus	0.00012713	0.00495465	1.186e-05	1.58e-06	4.9e-07	2.707e-05	5.95e-06	7.24e-06	1.52e-06	5.99e-06	7.31e-06	1.39e-05	1.436e-05	9.99e-06	6.67e-06	8.58e-06	7.87e-06	1.121e-05	1.376e-05	9.37e-06	4.26e-06	1.246e-05	6.77e-06	6.14e-06	9.86e-06	1.243e-05	8.06e-06	1.476e-05	5.63e-06	3.89e-06	1.164e-05	1.687e-05	9.25e-06	1.172e-05	1.905e-05	1.62e-05	1.879e-05	3.153e-05	4.238e-05	0.00010885	2.493e-05	2.897e-05	5.948e-05	2.636e-05	6.506e-05	0.0001042
"YHLU1206Fcog_118_	240512PP08	young	P. padus	2.01e-05	0.0017074	8.33e-06	7.47e-06	7.91e-06	9.2e-06	1.001e-05	5.45e-06	8.17e-06	4.64e-06	9.51e-06	8.17e-06	5.92e-06	4.49e-06	1.842e-05	1.557e-05	1.058e-05	5.84e-06	8.37e-06	4.15e-06	1.387e-05	3.08e-06	3.4e-06	4.05e-06	2.42e-06	4.27e-06	3.59e-06	5.36e-06	4.92e-06	5.3e-07	6.61e-06	4.27e-06	3.44e-06	3.24e-06	3.75e-06	4.78e-06	9.07e-06	1.084e-05	9.67e-06	5.82e-05	3.83e-06	3.853e-05	7.26e-06	1.049e-05	2.129e-05	2.086e-05
"YHLU1206Fcog_119_	240512PS01	young	P. serotina	1.206e-05	0.00174373	4.027e-05	1.187e-05	1.357e-05	8.45e-06	1.52e-05	1.547e-05	5.98e-06	3.79e-06	1.475e-05	6.36e-06	1.666e-05	1.304e-05	1.86e-05	3.386e-05	1.353e-05	1.04e-05	6e-06	8.83e-06	7.71e-06	5.92e-06	5.65e-06	2.96e-06	2.22e-06	6.61e-06	6.99e-06	1.034e-05	3.9e-06	1.84e-06	4.18e-06	9.31e-06	3.74e-06	3.85e-06	8.1e-07	2.07e-06	2.78e-06	1.76e-06	5.58e-06	5.906e-05	1.09e-06	7e-07	3.85e-06	2.29e-06	1.062e-05	6.92e-06
"YHLU1206Fcog_120_	240512PS02	young	P. serotina	7.309e-05	0.00282035	7.93e-06	5.68e-06	6.65e-06	1.964e-05	6.24e-06	1.084e-05	7.53e-06	5.65e-06	8.57e-06	1.122e-05	1.204e-05	9.89e-06	1.953e-05	1.263e-05	1.184e-05	1.922e-05	1.596e-05	8.92e-06	7.95e-06	1.612e-05	9.52e-06	1.523e-05	6.45e-06	1.398e-05	1.317e-05	2.326e-05	1.414e-05	1.362e-05	1.776e-05	2.031e-05	1.328e-05	2.512e-05	2.819e-05	2.045e-05	4.262e-05	4.038e-05	8.047e-05	3.352e-05	2.859e-05	3.486e-05	4.864e-05	6.389e-05	9.004e-05	8.44e-05
"YHLU1206Fcog_107_	240512PS03	old	P. serotina	7.87e-05	0.00112793	9.5e-07	8.14e-06	6.12e-06	1.12e-05	8.76e-06	8.53e-06	1.776e-05	1.139e-05	8.46e-06	1.778e-05	1.314e-05	2.866e-05	3.41e-05	2.668e-05	2.122e-05	1.615e-05	3.07e-05	1.361e-05	1.307e-05	2.695e-05	1.628e-05	2.32e-05	2.607e-05	2.371e-05	3.465e-05	3.985e-05	2.336e-05	2.599e-05	3.847e-05	4.13e-05	4.685e-05	4.646e-05	5.042e-05	6.15e-05	8.901e-05	8.042e-05	0.00014317	7.799e-05	7.647e-05	0.00011941	0.00011474	0.00013967	0.00017068	0.00015602
"YHLU1206Fcog_121_	240512PS03	young	P. serotina	4.764e-05	0.00138919	6.67e-06	7.92e-06	1.192e-05	1.646e-05	8.07e-06	5.42e-06	5.82e-06	5.06e-06	1.116e-05	1.706e-05	1.509e-05	1.905e-05	2.23e-05	1.204e-05	8.84e-06	1.203e-05	1.217e-05	8.99e-06	9.14e-06	1.118e-05	1.393e-05	1.636e-05	1.215e-05	1.779e-05	9.87e-06	2.978e-05	1.526e-05	1.62e-05	1.464e-05	1.134e-05	9.2e-06	1.494e-05	1.441e-05	1.211e-05	5.786e-05	3.266e-05	8.887e-05	3.042e-05	2.313e-05	5.264e-05	4.183e-05	6.127e-05	9.938e-05	7.426e-05
"YHLU1206Fcog_108_	240512PS04	old	P. serotina	5.692e-05	0.00111762	3.22e-06	7.15e-06	2.223e-05	1.3e-05	1.641e-05	1.961e-05	1.332e-05	1.476e-05	1.339e-05	1.11e-05	1.021e-05	2.464e-05	2.698e-05	1.893e-05	2.539e-05	1.619e-05	3.407e-05	2.548e-05	2.988e-05	2.983e-05	2.108e-05	1.22e-05	1.329e-05	1.917e-05	2.944e-05	5.685e-05	2.151e-05	3.726e-05	2.643e-05	4.071e-05	2.82e-05	4.364e-05	3.87e-05	4.481e-05	9.257e-05	8.425e-05	0.00014971	7.129e-05	7.103e-05	6.351e-05	9.584e-05	0.00012446	0.00015979	0.00014474
"YHLU1206Fcog_109_	240512PS05	old	P. serotina	6e-06	0.00136421	1.1e-07	6.7e-07	0	2.23e-06	2.1e-07	0	0	0	0	0	0	4e-08	2.2e-07	0	9e-08	0	1e-08	0	0	0	0	0	0	0	0	0	0	0	0	0	0	0	0	0	6.9e-06	8.2e-07	3.937e-05	0	0	0	2.6e-07	8.3e-07	1.612e-05	6.8e-07
"YHLU1206Fcog_110_	240512PS06	old	P. serotina	2.999e-05	0.00079307	5.8e-06	1.654e-05	9.84e-06	2.771e-05	1.291e-05	8.64e-06	1.221e-05	8.65e-06	1.856e-05	1.269e-05	2.767e-05	2.71e-05	3.332e-05	3.473e-05	1.233e-05	2.464e-05	1.998e-05	1.726e-05	1.726e-05	2.351e-05	2.355e-05	2.822e-05	1.823e-05	2.15e-05	3.059e-05	5.276e-05	3.216e-05	4.164e-05	4.328e-05	2.546e-05	4.002e-05	4.616e-05	5.953e-05	5.048e-05	5.793e-05	6.37e-05	0.00015109	7.461e-05	7.729e-05	9.067e-05	0.00010124	0.00012371	0.00014549	0.00015458
"YHLU1206Fcog_111_	240512PS07	old	P. serotina	3.789e-05	0.001431	1.67e-06	6.54e-06	8.55e-06	9.92e-06	7.51e-06	9.71e-06	5.43e-06	9.53e-06	6.04e-06	9.16e-06	1.257e-05	1.402e-05	2.911e-05	1.749e-05	6.83e-06	2.051e-05	2.478e-05	1.039e-05	1.243e-05	5.55e-06	1.097e-05	1.073e-05	9.71e-06	1.815e-05	9.7e-06	2.652e-05	1.547e-05	1.658e-05	1.616e-05	1.142e-05	2.232e-05	1.301e-05	1.255e-05	3.326e-05	3.904e-05	3.361e-05	0.00011315	2.67e-05	2.735e-05	3.791e-05	5.086e-05	5.24e-05	9.525e-05	6.821e-05
"YHLU1206Fcog_122_	240512PS07	young	P. serotina	1.636e-05	0.00058331	1.28e-05	8.01e-06	8.26e-06	1.12e-05	8.53e-06	1.252e-05	1.443e-05	3.88e-06	5.61e-06	9.09e-06	4.45e-06	4.3e-06	1.191e-05	5.28e-06	1.221e-05	1.279e-05	2.114e-05	8.97e-06	8.52e-06	5.26e-06	8.12e-06	2.38e-06	6.42e-06	6.56e-06	8.03e-06	2.096e-05	4.96e-06	1.287e-05	3.85e-06	9.03e-06	4.83e-06	1.366e-05	1.176e-05	1.235e-05	2.248e-05	2.454e-05	7.578e-05	1.562e-05	1.497e-05	1.254e-05	8.45e-06	3.038e-05	5.119e-05	3.838e-05
"YHLU1206Fcog_146_	250512PP01	old	P. padus	3.638e-05	0.00290237	2.193e-05	9.5e-06	1.449e-05	8.37e-06	1.151e-05	1.014e-05	1.729e-05	1.009e-05	9.94e-06	1.171e-05	2.049e-05	1.63e-05	2.032e-05	3.104e-05	1.227e-05	5.59e-06	1.486e-05	1.54e-05	1.41e-05	1.57e-05	1.213e-05	1.248e-05	1.053e-05	3.37e-06	1.442e-05	8.16e-06	1.915e-05	2.176e-05	6.2e-06	1.04e-05	1.987e-05	9.23e-06	6.29e-06	7.96e-06	1.503e-05	1.61e-05	1.751e-05	5.286e-05	2.071e-05	4.16e-05	2.451e-05	2.405e-05	2.189e-05	4.044e-05
"YHLU1206Fcog_75_1	250512PP02	young	P. padus	0.00010822	0.00754976	3.684e-05	9.8e-06	6.78e-06	5.459e-05	9.81e-06	8.73e-06	6.35e-06	5.6e-06	9.56e-06	1.537e-05	1.993e-05	1.277e-05	1.965e-05	2.53e-05	7.74e-06	8.16e-06	5e-06	4.4e-06	4.41e-06	2.197e-05	2.87e-06	1.36e-06	5.61e-06	5.36e-06	2.04e-06	4.48e-06	1.141e-05	1.603e-05	2.99e-06	2.64e-06	1.62e-06	1.16e-06	1.07e-06	3.68e-06	2.15e-06	1.08e-06	4.687e-05	1.29e-06	9.8e-07	1.239e-05	2.57e-06	8.7e-07	7.77e-06	5.697e-05
"YHLU1206Fcog_81_1	250512PP02	old	P. padus	1.239e-05	0.00295026	1.636e-05	2.13e-06	3.34e-06	5.9e-06	1.556e-05	2.35e-06	6.2e-06	1.03e-06	1.05e-06	2.67e-06	6.01e-06	1.7e-06	3.82e-06	8.84e-06	1.92e-06	3.4e-06	1.05e-05	2.35e-06	4.51e-06	2.68e-06	4.11e-06	2.2e-06	9.8e-07	3.74e-06	1.28e-06	1.19e-06	5.71e-06	6.59e-06	2.58e-06	3.64e-06	2.99e-06	3.18e-06	4.99e-06	5.23e-06	6.41e-06	5.379e-05	1.128e-05	3.718e-05	9e-07	6e-06	3.75e-06	1.413e-05	2.503e-05	1.832e-05
"YHLU1206Fcog_147_	250512PP02	young	P. padus	1.342e-05	0.00224072	1.611e-05	1.104e-05	9.1e-06	1.742e-05	1.146e-05	7.71e-06	1.288e-05	9.97e-06	7.13e-06	1.311e-05	6.3e-06	7.44e-06	1.435e-05	2.382e-05	6.42e-06	3.12e-06	1.65e-06	5.15e-06	5e-06	5.02e-06	9.05e-06	1.4e-06	8.84e-06	4.99e-06	1.54e-06	1.07e-05	8.13e-06	1.193e-05	2.24e-06	1.88e-06	1.69e-06	2.47e-06	2.76e-06	7.33e-06	3.47e-06	1.085e-05	4.71e-06	8.941e-05	3.55e-06	2.89e-06	1.72e-06	3.85e-06	6.54e-06	7.56e-06
"YHLU1206Fcog_76_1	250512PP03	young	P. padus	3.911e-05	0.00193476	1.735e-05	1.301e-05	9.44e-06	2.328e-05	1.289e-05	1.066e-05	1.048e-05	5.24e-06	1.465e-05	1.226e-05	2.059e-05	1.299e-05	1.662e-05	2.172e-05	8.2e-06	8.11e-06	1.089e-05	1.829e-05	8.82e-06	1.371e-05	1.253e-05	8.86e-06	1.611e-05	1.748e-05	9.75e-06	1.864e-05	2.74e-05	1.437e-05	1.135e-05	1.576e-05	6.2e-06	1.087e-05	1.659e-05	1.272e-05	1.213e-05	1.383e-05	7.308e-05	1.896e-05	1.457e-05	1.217e-05	1.35e-05	3.491e-05	3.543e-05	8.745e-05
"YHLU1206Fcog_82_1	250512PP03	old	P. padus	3.636e-05	0.00220701	1.535e-05	3.47e-06	7.5e-06	1.171e-05	1.117e-05	1.327e-05	1.248e-05	7.38e-06	9.06e-06	3.92e-06	8.15e-06	9.01e-06	1.096e-05	1.39e-05	9.88e-06	9.86e-06	7.6e-06	8.84e-06	5.13e-06	2.962e-05	2.79e-06	3.88e-06	2.61e-06	1.79e-06	8.38e-06	2.18e-06	2.278e-05	1.505e-05	3.83e-06	5.98e-06	3.18e-06	2.15e-06	7.15e-06	4.48e-06	1.054e-05	8.36e-06	4.82e-06	0.00010262	1.9e-06	2.4e-06	1.79e-06	3.96e-06	1.307e-05	2.17e-06
"YHLU1206Fcog_77_1	250512PP04	young	P. padus	1.7e-06	0.00251616	7.052e-05	2.12e-05	1.66e-05	8.58e-06	2.634e-05	9.72e-06	1.477e-05	6.18e-06	7.24e-06	4.43e-06	1.81e-05	1.188e-05	5.65e-06	1.148e-05	1.022e-05	1.423e-05	7.07e-06	7.13e-06	9.39e-06	7.66e-06	7.29e-06	2.5e-07	5.42e-06	2.06e-06	2.21e-06	3.45e-06	6.21e-06	7.1e-07	2.46e-06	3.48e-06	1.14e-06	5e-08	5.4e-07	1.13e-06	1.01e-06	1.84e-06	1.67e-06	6.061e-05	3.522e-05	5.3e-07	3.4e-07	6.3e-07	4.85e-06	6.1e-07
"YHLU1206Fcog_83_1	250512PP04	old	P. padus	7.08e-06	0.00293802	3.365e-05	8.48e-06	1.652e-05	5.14e-06	1.453e-05	5.33e-06	1.104e-05	6.07e-06	7.72e-06	6.04e-06	9.2e-06	3.57e-06	1.115e-05	6.75e-06	5.52e-06	4.77e-06	8.58e-06	6.3e-06	3.96e-06	1.65e-06	4.99e-06	2.61e-06	9.4e-07	2.66e-06	9.3e-07	2.68e-06	4.42e-06	5.7e-07	2.29e-06	1.58e-06	3.7e-06	2.4e-06	2.2e-06	2.08e-06	1.22e-06	3.04e-06	4.1e-06	0.000103	2.66e-06	1.38e-06	4.3e-07	1.66e-06	7.05e-06	4.16e-06
"YHLU1206Fcog_78_1	250512PP05	young	P. padus	1.275e-05	0.00074643	1.293e-05	1.197e-05	9.71e-06	1.373e-05	5.16e-06	6.7e-06	9.38e-06	1.7e-06	9.13e-06	8.34e-06	9.19e-06	4.62e-06	1.49e-05	2.998e-05	1.185e-05	1.528e-05	4.99e-06	8.31e-06	1.294e-05	6.28e-06	4.39e-06	7.8e-06	6.67e-06	8.58e-06	8.19e-06	3.86e-06	9.81e-06	6.17e-06	2.16e-06	2.85e-06	3.14e-06	7.31e-06	1.021e-05	9.87e-06	6.28e-06	1.798e-05	6.74e-06	4.935e-05	3.71e-06	4.56e-06	1.68e-06	8.45e-06	1.107e-05	6.43e-06
"YHLU1206Fcog_84_1	250512PP05	old	P. padus	6.5e-06	0.0019599	4.283e-05	3.167e-05	2.554e-05	2.883e-05	2.729e-05	8.03e-06	1.366e-05	6.39e-06	1.515e-05	9.63e-06	1.296e-05	8.36e-06	1.294e-05	2.199e-05	1.107e-05	4.65e-06	7.92e-06	6.66e-06	3.15e-06	9.97e-06	1.066e-05	6.87e-06	4.52e-06	4.07e-06	2.6e-06	4.34e-06	5.36e-06	3.94e-06	3.81e-06	1.3e-07	2.5e-07	3.2e-07	2.3e-06	3.24e-06	2.25e-06	1.31e-06	0	4.942e-05	4.09e-06	1.59e-06	3e-08	1.39e-06	3.92e-06	7.5e-07
"YHLU1206Fcog_79_1	250512PP06	young	P. padus	7.87e-06	0.00065651	3.127e-05	2.064e-05	1.531e-05	1.424e-05	1.438e-05	1.921e-05	8.4e-06	1.284e-05	7.91e-06	9.24e-06	7.05e-06	1.222e-05	6.6e-06	2.51e-05	1.018e-05	1.164e-05	2.62e-06	9.23e-06	6.26e-06	5.02e-06	4.27e-06	8.44e-06	6.24e-06	1.95e-06	2.05e-06	2.93e-06	4.05e-06	3.13e-06	1.56e-06	1.42e-06	1.12e-06	4.13e-06	1.28e-06	1.49e-06	1.39e-06	3.58e-06	2.11e-06	3.062e-05	4.5e-07	1.53e-06	0	0	1.94e-06	3.7e-07
"YHLU1206Fcog_85_1	250512PP06	old	P. padus	3.28e-05	0.00220854	1.416e-05	3.54e-06	8.14e-06	1.467e-05	1.605e-05	6.86e-06	4.92e-06	2.366e-05	1.188e-05	7.76e-06	1.144e-05	1.523e-05	2.935e-05	2.239e-05	2.07e-05	8.53e-06	2.336e-05	1.393e-05	6.11e-06	1.465e-05	2.343e-05	1.482e-05	1.848e-05	2.053e-05	1.662e-05	1.629e-05	1.785e-05	1.325e-05	9.84e-06	1.917e-05	1.887e-05	1.395e-05	1.418e-05	2.872e-05	2.796e-05	2.93e-05	2.983e-05	0.00010129	5.946e-05	3.666e-05	3.218e-05	2.545e-05	5.517e-05	5.189e-05
"YHLU1206Fcog_80_1	250512PP07	young	P. padus	5.56e-06	0.00067239	1.258e-05	1.088e-05	8.11e-06	5.56e-06	1.547e-05	1.045e-05	1.23e-05	2.98e-06	5.66e-06	6.77e-06	9e-06	9.44e-06	1.443e-05	3.183e-05	4.5e-06	4.92e-06	3.43e-06	1.24e-05	5.4e-06	4.37e-06	3.89e-06	2.81e-06	5.19e-06	1.92e-06	2.95e-06	2.01e-06	4.82e-06	8.9e-06	3.24e-06	1.27e-06	1.84e-06	3.06e-06	2.26e-06	9.64e-06	6.27e-06	1.29e-06	1.071e-05	3.335e-05	1.7e-07	1.4e-07	2.55e-06	3.47e-06	2.54e-06	5.29e-06
"YHLU1206Fcog_86_1	250512PP07	old	P. padus	1.137e-05	0.00131272	1.361e-05	1.72e-05	1.129e-05	1.088e-05	1.407e-05	7.04e-06	1.111e-05	5.06e-06	1.88e-06	8.58e-06	6.29e-06	1.387e-05	1.222e-05	1.333e-05	6.53e-06	4.59e-06	5.23e-06	3.73e-06	2.38e-06	1.189e-05	2.09e-06	3.2e-07	4.3e-07	1.24e-06	6.5e-07	2.94e-06	3.98e-06	4.54e-06	9.3e-07	2.6e-07	1.6e-07	5.1e-07	4e-08	0	1.84e-06	2.27e-06	3.631e-05	2.8e-07	0	9e-08	1e-08	6.6e-07	6.72e-06	2.887e-05
"YHLU1206Fcog_150_	250512PS01	old	P. serotina	2.313e-05	0.00340577	2.153e-05	2.5e-06	2.73e-06	5.24e-06	1.832e-05	3.7e-06	8.89e-06	7.14e-06	5.83e-06	5.13e-06	9.86e-06	8.59e-06	5.02e-06	1.492e-05	4.69e-06	9.16e-06	8.69e-06	1.507e-05	7.12e-06	5.65e-06	1.384e-05	6.1e-06	1.259e-05	7.03e-06	8.74e-06	1.61e-05	8.38e-06	8.72e-06	1.262e-05	9.82e-06	6.98e-06	7.3e-06	1.017e-05	1.055e-05	1.267e-05	2.899e-05	1.372e-05	2.12e-05	2.165e-05	2.487e-05	1.72e-05	2.269e-05	5.194e-05	2.878e-05
"YHLU1206Fcog_157_	250512PS01	young	P. serotina	1.314e-05	0.0007486	1.35e-05	8.85e-06	6.86e-06	7.95e-06	1.262e-05	5.45e-06	3.45e-06	8.06e-06	3.14e-06	4.42e-06	3.65e-06	5.5e-06	5.71e-06	9.74e-06	5.82e-06	7.85e-06	9.43e-06	6.29e-06	2.22e-06	4.06e-06	9.76e-06	4.26e-06	5.41e-06	3.8e-06	3.41e-06	6.06e-06	4.82e-06	6.88e-06	2.26e-06	1.57e-06	1.43e-06	1e-06	3.11e-06	2.54e-06	6.77e-06	2.31e-06	9.28e-06	5.27e-06	1.9e-06	3.06e-06	1.29e-06	9e-06	1.668e-05	4.74e-06
"YHLU1206Fcog_151_	250512PS02	old	P. serotina	3.08e-05	0.00144484	1.368e-05	6.98e-06	1.017e-05	2.45e-06	1.12e-05	6.66e-06	6.71e-06	6.6e-06	5.19e-06	8.37e-06	4.66e-06	4.39e-06	9.28e-06	1.038e-05	4.21e-06	7.42e-06	5.51e-06	6.85e-06	5.18e-06	6.68e-06	5.51e-06	9.07e-06	6.15e-06	5.22e-06	6.13e-06	8.08e-06	2.93e-06	6.37e-06	4.4e-06	4.01e-06	9.38e-06	1.137e-05	3.13e-06	1.258e-05	7.26e-06	1.083e-05	1.295e-05	2.284e-05	8.77e-06	8.88e-06	1.583e-05	1.376e-05	2.36e-05	1.511e-05
"YHLU1206Fcog_158_	250512PS02	young	P. serotina	2.342e-05	0.00218042	1.495e-05	7.2e-06	3.99e-06	5.13e-06	1.189e-05	4.59e-06	6.99e-06	7.51e-06	5.56e-06	5.37e-06	7.08e-06	7.57e-06	1.404e-05	8.81e-06	2.67e-06	5.7e-06	5.1e-06	3.27e-06	8.6e-07	3.84e-06	4.7e-06	2.7e-06	5.94e-06	2.27e-06	2.95e-06	1.073e-05	4.32e-06	1.31e-06	1.3e-06	2.34e-06	2.2e-07	2.86e-06	2.45e-06	4.23e-06	4.15e-06	8.08e-06	8.29e-06	1.706e-05	3.8e-06	2.79e-06	8.12e-06	8.58e-06	2.129e-05	1.129e-05
"YHLU1206Fcog_152_	250512PS03	old	P. serotina	2.023e-05	0.0014263	1.226e-05	6.24e-06	7.32e-06	1.258e-05	1.544e-05	8.7e-06	4.28e-06	7.11e-06	4.91e-06	7.34e-06	7.68e-06	6.41e-06	1.157e-05	1.34e-05	2.96e-06	3.63e-06	7.84e-06	3.01e-06	5e-06	1.24e-06	5.85e-06	3.08e-06	1.43e-06	9.2e-07	1.65e-06	5.27e-06	1e-06	1.6e-07	1.48e-06	3.78e-06	2.44e-06	1.89e-06	7.8e-07	4.48e-06	3.31e-06	2.18e-06	1.35e-06	9.81e-06	2.76e-06	2.64e-06	6.45e-06	4e-06	1.252e-05	6.06e-06
"YHLU1206Fcog_159_	250512PS03	young	P. serotina	2.814e-05	0.0024	1.035e-05	2.03e-06	3.13e-06	1.69e-06	6.4e-06	6.56e-06	5.45e-06	9.57e-06	7.56e-06	3.54e-06	3.67e-06	5.03e-06	8.55e-06	1.075e-05	5.9e-06	3.42e-06	2.23e-06	3.57e-06	4.32e-06	1.66e-06	4.8e-07	3.61e-06	7.8e-07	1.14e-06	1.91e-06	4.53e-06	1.18e-06	1.23e-06	7.18e-06	3.53e-06	3.9e-07	7.6e-07	2.26e-06	5.95e-06	2.99e-06	9e-06	1.877e-05	1.88e-06	2.04e-06	6.2e-06	8.09e-06	8.07e-06	3.64e-05	3.255e-05
"YHLU1206Fcog_153_	250512PS04	old	P. serotina	1.515e-05	0.00223174	1.606e-05	5.56e-06	4.21e-06	3.39e-06	1.7e-05	8.63e-06	1.041e-05	5.61e-06	5.95e-06	7.42e-06	4.91e-06	4.13e-06	9.63e-06	1.073e-05	6e-06	3.7e-06	7.5e-06	1.99e-06	4.02e-06	3.81e-06	1.96e-06	3.2e-06	3.4e-06	4.29e-06	3.54e-06	5.81e-06	2.95e-06	4.78e-06	9.6e-07	1.67e-06	1.33e-06	2.8e-07	3.44e-06	3.17e-06	1.3e-07	1.231e-05	4.57e-06	1.648e-05	1.69e-06	4.15e-06	4.38e-06	7.29e-06	2.031e-05	8.23e-06
"YHLU1206Fcog_160_	250512PS04	young	P. serotina	5.191e-05	0.00535448	3.144e-05	1.737e-05	1.364e-05	3.663e-05	1.34e-05	1.277e-05	1.018e-05	8.04e-06	7.45e-06	4.95e-06	7.62e-06	6.03e-06	1.065e-05	6.84e-06	4.04e-06	4.31e-06	4.35e-06	3.86e-06	2.94e-06	1.269e-05	6.02e-06	5.01e-06	3.78e-06	1.65e-06	2.35e-06	3.52e-06	2.95e-06	2.78e-06	2.82e-06	1.29e-06	3.56e-06	4.6e-07	4.8e-07	1.44e-06	2.357e-05	7.92e-06	1.095e-05	1.63e-06	1.71e-06	7.02e-06	4.79e-06	3.7e-06	4.757e-05	4.31e-06
"YHLU1206Fcog_154_	250512PS05	old	P. serotina	2.938e-05	0.00327794	1.436e-05	1.98e-06	5.1e-06	4.11e-06	1.676e-05	3.31e-06	4.37e-06	6.15e-06	3.47e-06	5.23e-06	5.77e-06	7.15e-06	6.85e-06	6.82e-06	5.31e-06	4.63e-06	5.07e-06	1.53e-06	4.43e-06	3.46e-06	7.08e-06	8.7e-07	2.28e-06	7.04e-06	6.74e-06	6.5e-06	3.43e-06	3.74e-06	1.33e-06	4.43e-06	4.7e-06	1.4e-06	1.95e-06	2.93e-06	1.132e-05	9.81e-06	7.18e-06	1.667e-05	4.64e-06	7.62e-06	1.099e-05	1.269e-05	2.225e-05	1.803e-05
"YHLU1206Fcog_161_	250512PS05	young	P. serotina	1.639e-05	0.00114729	6.18e-06	4.33e-06	8.74e-06	8.8e-06	9.65e-06	7.13e-06	1.445e-05	1.353e-05	6.05e-06	9.07e-06	8.06e-06	1.226e-05	1.085e-05	1.212e-05	6.06e-06	1.593e-05	1.064e-05	7.54e-06	5.02e-06	8.9e-06	8.15e-06	5e-06	5.47e-06	7.4e-06	4.56e-06	2.019e-05	9.92e-06	1.305e-05	2.86e-06	5.26e-06	7.3e-06	5.46e-06	7.38e-06	7.18e-06	5.58e-06	1.793e-05	2.899e-05	2.406e-05	3.6e-06	1.085e-05	2.16e-05	1.53e-05	2.98e-05	3.278e-05
"YHLU1206Fcog_155_	250512PS06	old	P. serotina	0.00011248	0.00397551	1.186e-05	3.13e-06	7.07e-06	1.374e-05	2.176e-05	8.19e-06	1.198e-05	7.52e-06	6.47e-06	1.073e-05	1.576e-05	1.815e-05	1.517e-05	3.817e-05	6.63e-06	1.951e-05	2.92e-05	2.344e-05	1.178e-05	2.596e-05	1.897e-05	2.197e-05	1.814e-05	2.774e-05	2.123e-05	3.918e-05	3.028e-05	3.058e-05	3.419e-05	2.233e-05	1.686e-05	3.014e-05	3.098e-05	4.809e-05	4.902e-05	6.006e-05	6.863e-05	5.869e-05	4.492e-05	4.992e-05	7.568e-05	0.00010804	0.00010718	9.605e-05
"YHLU1206Fcog_162_	250512PS06	young	P. serotina	4.156e-05	0.00425807	3.081e-05	4.92e-06	4.11e-06	1.871e-05	1.208e-05	5.11e-06	6.07e-06	6.07e-06	3.91e-06	6.16e-06	5.36e-06	6.4e-06	2.015e-05	7.45e-06	6.27e-06	6.07e-06	7.66e-06	6.04e-06	3.36e-06	1.234e-05	4.45e-06	1.81e-06	3.35e-06	3.93e-06	3.08e-06	6.68e-06	6.35e-06	8.54e-06	1.85e-06	9e-08	9.9e-07	2.15e-06	1.73e-06	1.96e-06	1.62e-06	1.226e-05	1.483e-05	1.7e-06	6.3e-07	3.12e-06	2.7e-06	9e-06	2.991e-05	1.652e-05
"YHLU1206Fcog_156_	250512PS07	old	P. serotina	0.00011095	0.00168491	5.627e-05	4.284e-05	4.868e-05	5.236e-05	7.087e-05	6.141e-05	8.258e-05	6.062e-05	7.443e-05	5.99e-05	0.00013147	0.00010795	0.00011554	0.00015649	8.652e-05	7.463e-05	8.449e-05	7.65e-05	8.044e-05	7.98e-05	7.91e-05	7.771e-05	8.949e-05	7.883e-05	8.717e-05	9.391e-05	8.206e-05	9.17e-05	9.969e-05	0.00010185	0.00010386	0.00011031	0.00012246	0.0001053	0.0001254	0.00013044	0.00014892	0.00016544	0.00012576	0.00015657	0.00015078	0.00016981	0.00018449	0.00018575
"YHLU1206Fcog_163_	250512PS07	young	P. serotina	4.674e-05	0.00419584	3.096e-05	7.66e-06	6.64e-06	1.852e-05	1.469e-05	5.79e-06	2.87e-06	4.11e-06	4.05e-06	6.58e-06	5.15e-06	8.54e-06	1.421e-05	6.02e-06	4.61e-06	5.6e-07	7.43e-06	1.03e-05	2.64e-06	8.43e-06	2.56e-06	1.52e-06	5.55e-06	2.55e-06	4.02e-06	7.27e-06	2.58e-06	3.24e-06	1.6e-07	2.36e-06	3.71e-06	3.82e-06	3.81e-06	2.6e-06	5e-06	8.83e-06	1.975e-05	3.78e-06	1.48e-06	7.1e-06	3.14e-06	1.057e-05	2.708e-05	1.985e-05
[truncated: 195 more columns]
