# Supplementary material for: Incorporation of an invasive plant into a native insect herbivore food web
Source: PeerJ. 2016 May 10;4:e1954. doi: 10.7717/peerj.1954 (PMC4867706; doi:10.7717/peerj.1954)
Supplement: Table S5 [file peerj-04-1954-s007.xls]

## Sheet: Details
	KBiosciences Unit 7, Maple Park Essex road Hoddesdon Herts EN11 0EX www.kbioscience.co.uk Tel +44 (0)1992 470 757 Fax +44 (0)8700 511302
SNP Validation setup order
Organisation
Department
Contact name
Contact email address
Contact phone number
Order number		(Issued by your purchasing dept)
Quote number		(If known)
Organism
After filling out your details, click on the SNPs tab and fill out the SNPs sheet.	After receipt of this form, KBiosciences will design primers and carry out a validation set up of your SNPs. KBiosciences will contact you when the validation is complete.
Enter SNP information
Please email this spreadsheet to orders@kbioscience.co.uk
Please do not change the formatting of this document as it is fed
directly into the KBioscience laboratory information management system
Any changes made to the formatting will result in a delay to your order.
Form version 5

## Sheet: SNPs
NSP identifier (Locus)	SNP (in brackets) and surrounding sequence.
11794312_282	ATTTCGTGTCCTGTGTTTTATGACCGATGCACTTTTGCCGATTGAGCTACTGGGGAATTTCAATTTACTACTCGGAATTAATGTGATGGAACTCGTAAAC[C/T]CGTAATGCGCGTCTCATTCTCATATTTCAATTTCATACAATGTTTAACATACGTTAAACTCCGGTTGGTTATGNTGATGATGTTACAACAGAACAGAATG
12318779_227	TAATTTTAAGATATGGAAAATATTTTTTCCATGTTCTGGTTTTGCCTGAACTATTGATTGTTAAATCGCCATTTATATCACTCATTTATGAAATATTTAT[A/T]ATATTCAATATCACACTAGTGATACTTCAAGTACAAACAATTTTTGTCAATAGTTCTATTACCAAGCTGGATTTTGTAAGGGTATTCGGATTTTTATATA
21984922_314	TTATCACCCGTTCATAAAATATCTGGCCCTTCTGAAATATTAATTCTTACGATTTTTTGCAGATTCCGAAAAAATGCCAAGAAATATTCAGAGATCTTCA[C/G]AGACAGAGTGACTGACCCCCTTGATCTCGCAATTTACTGGATTGAATATGTTCTGAGACATGAAGGAGCTAGCCATTTGAAACATGCATCTGCGGATTTG
2953905_247	GTTGAAAATGATCCCTTTGCTGAGATCAACCGTAAACTAACAATTCAAAAAACCAAGATGAAAGAATGTACTTGGTAAATCAGTAGATTAAGCTCAAAAT[G/T]AACCAATTCCGACAAACTTCGGAACACATTAAACAGCTTGAATGATTATTGGAAAAAAGCCATCGATGAAGAAAGGAAGGATGGACTTTGTCAATTCATT
31592634_208	TATCTTTTAAAACAAAAACTCCAAGATTAACTGCAACAATTCTTAACAATGATACACAAAGTCGACTACCTCTTAAATATAAAGGAAAAATAAATGAAAT[C/G]GGAAGAAAATTGTGAAGAACAAAACAGCNCCACAATAAACTCGGTAATAACCAAGTAGCAAAGCACCTGAAATGATGACTGATAATTGGATCTCTTAATA
34263761_236	TATAATCCGCTACTACCCCAAATCTGGTACTCCATTATTTCTCGTTATTAACAGCAATCTCCTCTCAAATTCTTCTTGCCTTTGATGAAACGTTGAAAAT[G/T]GGTACAAACGTGACAGTAGCGGAGAATTAACCTCGTGCAAATTCTGATCGATCATAATGATCCCCCGGAGAATAGTTCAGACACGGGCAATTTACTTCTC
36358176_429	GAGATATCAGTTTGACGTGCACTATATACTTTAACTGAAGTGAAAAATGATGTTGAATATAACTCCGGAGTTTCATTTCGAGCGTATATCTTCGAAATGT[G/T]CCATTCGGAGNAAGCTTATTAAATGAAACAAAGTGAGAAAATGAGTTTTTGTAATCCCTGGGTATTTATAGATCTTCAAGAATGATTTTCCAGTTCCAGA
39621136_662	GATCCAACGTCTCTTCGAACTCCTTTTCTTTCTTCTTGTAATTGTTGTGTGCTTCTTCTAGTTTNCTTTGCAACTTCTCTATGGACAGTTCGTAATCCTT[A/G]TTAACATTTCCTAGTTTCTTCTCCGCCAATTCTTTCCTGATTGTCATTTCCGAAAGTTGTTCCTGTTTCTCTTTCAGAAGCCTCCGTAATTCTTTAATGT
42676928_277	ATGTTAAAACTGTTCCCTATCACATGAGTAGTCCTTATTGGATTGGTAGATTTGACCACTCAATCCATGGTGTTTCAGCGTATTCAGTACACATTCATAG[C/G]AAACTNTGTCAAACGCTTCAGAAAAGTCAACAAAGATGTATGAAGGATGGGATATTTTTATCTAGAGCCTTGTAAATATCTGACGTTAGGTTGAATATTG
42777133_1393	TTTGGCTTTAAAATTAAAATACTTTCAATGGAGAGTATAAAGATTAGTTCTGTTANAAATGTTTCTTTCAAAAATACCATTTGTTTCATAAAACTTCACA[A/C]GAATACAGTATGGGTATTCTGCTGTTATGTCATGAATTGAAAACATAATCGATGAGAGAAAGATCTATGTGGTAAAAGGCACACATATTTATTTTCAGAA
4399895_342	AGAGCATATTTTCAAATAAAATCAGCGCACAGAGCAAACATATAAATTTTGTTTGAAATATGGAGTTTTTCTCTTTCAAAACCCGCACATAAATCAATAG[A/C]TTCTGTACCCCGAAGACTCGTTAATTCCAGCCGAAATAAAGGTCGAAAACGGAAATAAAAATAGGTGAATTTCTCCAGGGATAAGCCAATTTGTGTTTGT
45605527_288	GTTGACGATGCAATGTGATAAAATATTTAGGTTGCTTGAAAGGTGTGTGTGGAGAAAATTTGAAGTTATTTTTTGGGTGAATCACCGGAATAACCGGAAA[G/T]CAGAAAGAATATTATTGAAAATCTACAAAAAACCAGAATATGAGCCTCGATAAGTTACCGCTATCACCAAATGATATTTTATTTCAGGAGGAAAAATATT
50294453_211	TTTTTGAATGTACAGATTGCTTACAATAATGTCTGGATAATCACGTGTACGCTACTTTCCCCATTACCACCAGCAGATAGAACACACCTCAAAAAGGTAA[A/C]TTTGTGTGATAAATACGGCTGGAAATAGGTTTTCCGATTGTATTCTAGGAATACATTGTGAACAATAACAACCAAACATCCTGTCGAATCATTCAGATCC
5111714_358	TTATCGCCTGCAAAGAATGTATATTCTCCTTTATCACTCTATTATGAACCATATGTTCATCAATATCCAGGAAATATTTTATTTCTTCNTGAAAGATACA[C/T]GGAAAAATGGTAATTTCTGGGAAATACGTTCAATTGAGCCACACCGCTCCTGCCCTCGAATATACGCGTTATGAATGTCTATGGATTACCAGATAGTGCA
52768033_1047	AATCTTTGAGTGCGCTATCCAGAGAGTGGTGAGCAGGAGGTGGGGGATTACTAGCTTTGGGAAGCTCTAGACTCCTTGGAGCCATACCTTGGGGAGCGTC[C/T]ATCCATATCCTTCCCAAGCTGACAGACAAAGAGCACAACTCTTCTGTTCCAGAGTCAGGTATTAATGGTACTGGTGATAGTCTAGATCTCCTCCGGATTA
53526727_274	AGAGTTGAAAATATCTTTAGTTTTCCATTTTGTGACTGAAACCTTTAGAAAATATCATGGTTCCATTTTCGAGCGCTTCATTATCGAAATGAAGGGATAT[A/T]TCGATTTTCCAAGGCTTGACATTGCCTTGCTGAGAAGTAAGAGCCTGAATTAAATTGGTGGCCATGAAACCTGAATTTTGTAAAGCTTACTATTTCGATT
54299613_250	AGGAGGGGTGACATAACCTGAATTCATTGTCAAGCAATTTGATAATGACAAGAATTCTAAGAGTGTTTGACTTTTCAGTGAATTATCACTGTAATGTCAG[A/G]TTGATAGTAGCTGGAGGTTTTATCTATAATTGTTTTTATTGACACCTACGTCTGTTCCATATAGCACTTTAACTTTTTTTCTTGACGCTCACTTTCTCTA
55830718_972	TTTGTAGGGGCCCCATGTAATAGTTCAGTCTACAGAAGAACATCAGCTTGAAGAANGCCATTATGGTGGCTACCGCGAAGCAACCTTCTGCGATGAGGAG[A/G]GGATCCAGGTGGTGCCAATATTTCCTCTCCAGATCGACTTGATCGTTGTGTTTGGCATCAAAATATGAGGCCAACCAGAAGAGGAAGGTTAGAACGAATA
57036213_966	TGCGGGATCGGAATAGAGAAGAATTCGAACAAATTTCACAAAGTCTTCCGAATGTAGCAAAAGTGTTTTTTGAAGAAGAAACCACTGAGAAGGCGATGAA[A/G]AAATACACCAAATTTGCATGTGATCTTCTTAGGCGCAAAAATGAAGAAAAGTTGGCTGAAAAAGTCGATGAAATTTTGAAAATTGGTCCTACGAAAGTTG
57173843_228	TCTGTTGATGAGTGTTAAGAATCAATCAAGTTATCTAGAGATATCAACATAATTTTCTCCAGAGAATTAATNACTACGATTATAAAAAATTCACCACCGT[A/G]GTCATCCAGTGTAATTACTGAAACAACAGAACTCAAATACTGGCATTAATACCACCATGATTTTNCTTCTCCATCGAAGACGGAATGAATCAATCAAAAT
63910578_367	ATTGATATTGGATTTATATTAGACNACATGATGAATATTTGCCCTTGAATTCCTCCGAATGGGTTGGTTCATTTCATGGTGAAAGAAATTTGTTGCACAA[A/G]AAATGCAGAAATTGCGGAAATTTGACTACACTATCACTTCAAATTTCTACCTGATGAAAACTGAACTTATGATTCTGCTCCTGTTCTTCAGTAGTTCTCC
72129965_521	AAAATATCCAAATCACCAGTAATCAGGTATAGAACCATCGAAAAACTTCAACTGGTTCTGTACCCATTTGACCGAGTCGATTTAGTATTCTCCAAAAATG[A/G]ATAACATTTCCTGTTGAAANCAAAAACATTGCCATAAAAACTGAGANTTCGTATTAGTTTGAGTTGAGATCGTGTTATGAAAAGGAACAAAAATTACTTC
72138341_324	ATTCAGAGCGAACTCCTTCATCCAGAAAACAATACGCAAACATCGCCAAAGCAATGCAATATTTTACTTAGTGTTACACAATCACTGCTGAATGACTATG[A/C]TGCTTCGGTTAATCAGTCGATACCACTTTCAGATATGGAAAATTCACAGACACTGTCTGAGAAAACTGGCAAACGAAAACATAATGAGAGACATCCAATC
72147874_236	TACTTATTTGCATAACTGGAAATAAAACACGCAAATATTAGCACAGATCTCNGAGTCGATGATATTTATTCAAACAATAAGAACTAAACCACCGCGGTTG[A/G]GATTTTTTGTTCTTAACTAGTGATTATGTAACGATATCGTTGGGCAACAAGGTAATTCAAAGGCGATTTCAGTATTTTGTGGCCACATCATTGATTTCGT
72148209_459	AGCGATTCCACGTAGACAGCCATACAAATCACCGCAATTCTGCCCGTAAGTAAGGTCTGTTTATCCGATTGGAATAAATACATTTCAGTTCCTGTTAGTG[C/T]AAGTATCTCATTGATAATTCAACTTCCATGTCCATTTTCGAGCATCTGAAAGGAACATTGAACTCTAGATAATTTCCACAGAGTACTTAGGTTCTATTAC
72154187_246	GCTCGACTGGTTTTGGAACGAAGCCGAGATCTCCCAGTGTGTAGGTTGCTTCCAGCAAATCTACAGTTTCGAGTGATGGNCGTCTTATTTTCTCCTCTTT[C/T]GCCCTATTCAGGAGCGTCAATAAGGAATTCAATAAGTTCTCCCGTTTGGAAGCTTTGAGAGATTGATCACTCTCAGTTCTTACAGTAAGAGCTTCTTTGA
72155723_389	GATGATGAAGGATGCTTACGTCCAACATCATTGGTTTTTCTTCGTGATCCTCGATCATCCATCATTCCATTATTATCGATTTTTGTTCATTTACATTCTA[G/T]TATGANTTATAATTGACAATCCACCCAGAGACTGATCAGAAATCATTTTCAACTCCAATAAAGAAAACGTGACAAGAAAATACTGCCTATTATGCCGTAA
72170063_317	TTTGTTTCCATGTTTGTTACGAACATATTATCGTAAAAACTACGAATATAAATGGGAGAACCTATATCTATGCGGTATCTGAAGGGGTTGATTTAGAATG[C/T]ATTTTTACACTGGTNTACTTGCANAGAAGTTGATCTTCCATATTTGTGTAAATACTATGGAAAAAGCCCTATAGATTTCAATGGGATTGTAATTTTTACC
72205489_446	GNTTAGTAAGTAGCGTATATATGACGCTGGCGAAATATATGTTGACACGTGTTGCAGGAAGGTGTTCGCATCTGACGTGTTGCATCGCCTGATGTCTTGA[A/G]ATGAGTGCACATTACGCTGGATTCATACGTTTTATTAGATTGCGTCATGACACGTTTGAGAAGCTTTTATTGTGCATACTGGTATGTGTTAAAGTCTGTA
72216976_1319	TCAGTTTTGACTTTTTATTTCCATCTGCAGGTTCACCCATTGATTTTGATCTTTTTCTCAATGAAATTTTACTCATACTCTTTGGGGTAATTCCATTTTC[A/C]GTAGTTTCTTCTTCGAAATGTTCTTTCATAGCTTGAAAATACATCCACCGTGATTGAATTTTGTGTTTTTTCTTCAGAAACTCGTATACATTGATCAACT
72221526_703	TGATTCTGACGTTTTGTCAACTTCCAACATGTTTTCATCGCTTATGTCTACAAGAAAGTCATCGCTGGTATCATGGAGACTTTTAGCATCATCTGTGGTT[A/G]AGTCTGTTGCAAGACTTCTTGATTGAAGGAGATAGTTCAGATCCAAATCATATGGCTCCACGTTCTTGGGCTGAGATGCTTGATTTTGTTTTTGTTCGGA
72222412_222	CAGTGTTGTTGAGAACCTGTCAGACTAATTCGCCATAATTGGGATAGGGAACAAATAGCTCCAGGGGTGAGGTTGGACGCACAGTATATGAATAACTTTG[G/T]AACACGCATGAAAGAGCTTCTCGCATATTGCATAGTCTGTACTTAAATATTATGTNAGTGCTGAAATTTTCGAGAACGATGATGGAAGTGATGACTGCTA
72225380_190	ATTGTTACATTCTTGTAATGTCTATTTAATTCCATCATGCAGCGTAGAACATATATCTATTGAAATGTGACTTGAGAGAGATTGAATATGGCATACCTCT[C/T]GGAACTGTCTTGCGTCCATGTATATGAATGGTTTTTTCCACACCCCATGGATTGAAACATTNAACTGTATCTGATTTCCCATTATTTTNATCGCTGGAAG
72225466_293	ACATCTGCTATGGTTTCTTTCGATGATGAACACAAACAAATTTATCCAAGTTTGACTCTTTGGGTCCGGTCTGTGAGATATCTGGCGATCTAACGAGTAG[G/T]TGGAAGGAAATCAACTAGATCAAATGCTTAATTGAAAAGCAAAGCATAGTGCAGTGAAATCATATAATTGTAGGTACCAAATGGTGATTGGAAATGAGTC
72225870_593	GAAATATCCCAGACAATGGATGAATGCCCGAAAGGCGTTTCTACATACAATGCCAGTAGGGATTTCCCTGCCACATTTCGTAAATAATTGTCTCTGCTGG[A/T]ACATAGACATTCCTAACTGTAATGTACGTTGTTTACATGTCATTAAACATCAATTTACAGGAAAATGTAAACTAATGGNTATGCCATGTCAACCGGAGAG
72232347_290	ATANTTTTTCAAGTAATGAATGTTTAATGATGGCCTAAGTTGTGTGATCTTGAAACACTCCAAATAGTTTTTGGGTTCAGCAAAAGGTGTTAAACCCATT[A/G]AATTTAAGTTGATAATTTGGCGATGAAATATTGTTCAATCATTGTAATCAAAAGTTCAATATCTCANAAATATACACACTTCAACAATGCAATCTTTTTA
72232713_434	GTTAAAGACCGAAAATCGAAACGAAGTTATTAACGAAAGGTGTGGGCAAAAGCTAATTTCCGGTTCCTCTCCTTTCAAGAAAACACTGCTGAACCGTATT[C/T]CGACTCGAACGTTGCGTGTCGTCTGCACAAATAGACATGCACAACCAATATCCTTATGTTGCACGCTATATCCTACCTTCCTGATGTCAGGAATGGATAC
72240240_250	CATCATTGTAGAAAATTTCCGACGTCTCCGAATAAAACTTTCCTTTCACAATGAGCACCCNAAATGTCATCAAAAGCTACCAATTAGTGCATCGTATCGG[A/G]TCGCCCTTGATGGAAAAGTTTCTCTGAGAAATGAGCTATTAAAAACTNCCTAAGCCAGCAAAAAGTTTTCATCTAGAATTATCTATATGTACTCTCTGAG
72240532_350	TAACTATCACATGCGATTTTTCTCAGTTGCTCGAATGACATTTTACCAGTTCCATACGCCATCTTGTAGAAAACACTTTTCGAATCCTGCAGAAGCTGAT[A/G]AGGATTGTCAAATTCAACAAGAGAACCAGAGTCTATCACCAGTACTTTATCGGAATCCATGATGGTGTTCAATCTATGAGCTATTGTGAGCACTGTGCAA
72241466_731	TTTCTTCTGCATAAGGATAGTGTGATGTTCTGTACACGTTCGCNCCCACCCATTTTATCAAATTGTAATCTCTCACAATCAGAGGAAAATCCAGTCCTTT[C/T]CCTCTNATATCCGAATCTTCGTGTCTACCAAAACCGTGCAAATACAAAGGCACATTGTTTATCAGCAGTGATGAGTTCGTCCAAGACAACGTTCTGAGTC
72253142_689	TGATATAGAATTCAGATGCATGGAATCAGCCAAACAGCATTAACAGTAATGTTTCCAAAAATTAACTATATTGATTTTGCTCCAAATGCCTCATATTTTG[A/G]TTCTTCTTCCTTGTTCATCGGACAAAATTGATATTATTCGGTTGGTCCAAAATAACATATCTACATCTAGGTCGATCATTATCTGTAAAGGAATAATCAT
72258291_499	TCAGTTGAATTACAAACAGCTAATTTACATAAGAAGTAAAAACACGGAAAGATAATGGTATCTTGGACACACCTTTTTTAAGTATAGACACTGCTTATTC[A/T]GGTAGACAGTGTATTAATGCACACTCAGATTCATTTATTAGGCATTTTATAACGTTCCATTCCTAATGTATGAACACAAATGCATATAATTATGCGTACA
72258648_292	ATTGTCATTCTCGAAAAATTGTTATGGGTCGGAAGAATGCATCTTGTTGTCTCATTACGTTAAACTGTTTTCGGATGACGATAACAGTAAATACTGTTAA[C/G]TTCGTCTTCAATCTTCCTGTGTGGTGATATTACTCCAGGTTATACGGTTTTTTGGGCAGTCAATGAGAATAACAACACGAAACCCGTTTGAAATACATTC
72260290_819	AAGAGTTCGATTTTTGTTACATTTGAAAGTGTATTGTAGGACTTTCAATATCGTTTCCAAATGGAAGGAGTTACGATATTAGTTCGTGACACTTGGATAT[A/G]GACCAACACATGAATAATGACAATTTCAAGACCTTTGAAATATTTCTCATTGAATTATAGACATTGGANCGATACCGGGATGCGTTTGTCAATGTTATTT
72263418_218	TCTAACATTCCTACTTCTTTGAACGCCATGCATCCATCGAGAGGGCTTTGCTAGTGGCACTTCAGGTAACCGTACATTTGTTCGGACAGTCTAGTGTGCA[C/G]ATGTTTGTCGGTGGTCCGAGGTGCATTCTTGGCATAGCCAACCATGAATCGATCCCACAGCCCTAGAGAATGAGAAAAAGAATCGGTCGATCCTCGAGGG
72268046_611	TGGAACACGAACAAATATTCGTCGGGATAATCAATATTCGACAAATATGAATGGTAGTTTATGAAAAATATTGGTTTGGTTTCGATTTTCAACTTCTATT[C/G]AACGTCCAACAGAATTAAAAAATAGTTGACATTATTAACTAGCAGAAGTTGACTGCTTGATTCATGGCTCGATGTACGTTCATTTGAAATATTGTCCAAA
72268332_496	AATTGTTTATNTGTATCGCACATTTCGTTGCTGAATACATGTTTATACTATGAGCCATTTCTGCACTCATTGGTTCTGCTGGATCATATCTATCTGCTCC[C/T]AGTATTCTCATCGCTACTGATTGAAGTATATCTTCAAAAAATTGTAGAATCGTATATGAAAATGTATTTCATTGGAAATAGTTCCCAAAGTTGACAATCA
72269394_292	ATTAATTGTGTAGTTTTGTAGTTGTTTGCTTCCCAAATGCAATTAGGTTAATTGCACGTTTTATCGCCACAATAACGCCAAATTTTTCATATTTCAACAG[C/G]ACAAAAACTCTACACAGCACCTTGCTTTTGCAACGAAGACTCCCAAACATATCATCCTTCCATATTGAAATGCCCGTCGTTCTCAAGAAGTGACCCAGAA
72281920_528	ATATCTATTTTCAGTCGAGTCAGAAAATGGATGAGATAATTCAACAGCCATATTGGCGTAGCCATTTCAATAAATAATTGTATTTTCATCAGATCTATGT[A/G]AGCATACTAATTTTCAAATTATTCAGGTTGGTGGAAATGTGTGAAAATCCACATTTTCAGGTTTCCGTACATCTACATGACCATTATAAAATCACTAATA
72290781_320	ATCATTCACTTTTTCATAGTTGAGGTATGGTAGAAGTTGATAATAAGCGATTTTCTACCTTGAATTTAACTTACGGATTTTGAAGAAGGTTGTTTGGTCT[A/T]ATTCGTAAGTTTTTAAATTTGAAATATGACTACGAGTTCTAAAGATGAAATTATGTGTCAAAAATTAATAAANTTCCCTTCCTGTTTTGTATTATTTTCC
72300691_711	GAATTGTACTATGCTCAATATTTCAATAATAGTATTTTCTATTTGTTATGGTTTCATTATTTTCTCGGTCCCGGAATTTTATTAAAGAAATCTGGCAACC[C/T]TATATGCGAAACATAGTAATCGAATTATTAAACTTGGAATTCGGGTTTGGCACTGAAAAATTCTCCGAAACTTCAAAATGATAAATGTCAAAAGGTTAGG
72312668_188	ATGTTATTATTCCATTATTGACCATCGAAAGCATATTTTCATATTGAGTGTTCTATACATAACTATAAAACAATAATTTCGAAGAACATCGTAGCTAGCA[A/G]ATATTTTCTCAGATCGGACAAGCTTTTCAGAAACATGAACGAACAAATTATAATATAAGTAAGAGAATAATTTGGTACTCTATCAATTCCCAGGGTGATA
72312977_547	CAAGTTTCAAAGCAAGATACAAATTCTTGATCATGCTCAATTTTGGCGCCTTTCTTCAAATTTTTGGTCAGAGGTTTTGTAATTTTGGAAACTTGAATAA[G/T]GAATCTCCGATAAAAGCCAAAAGACCAATAATTCCTTTGTTTTGTTTCGTGGTTTTTGTTGATGGGAAATTTTTGATAGCAATTATCTTATCAGGATTGG
72314442_193	GAAATCAGCTGATGCCGTTTCTATGATAATGCAATGTAAGGAATGATGCTGATTAGTTTGCATGGCATATGCAATGAAGTTTGATAATAGTTTATTCGGT[G/T]TTTTTTGTTNCTGCCAATATCTCGTTATATCACGAAATTGAAATTATTTTCATGNAAACACTGCTTGTTGTTATATGTTGTTATTTTATGAAATAAATTG
72316494_735	ATTTTCTATTCCGTTCAACACTCGAACTTTACCAACCCCTTTCGCAACTGTCAGTTTCTGAATTATCGAAGGGTTGCAGTATAAAAATTACAGAGTGGCA[A/G]AAACAATTCATTTCCAACAATCAGAAAATATTCTTTTGATAACAGTTTGCTGGAGTTCCTTTCTGTATGACAACCTCTTCCCCCATATTTTCATTTCGTT
72318791_235	TATTCTCGATCGGCTGTGTGAAACAGAACATGTTCCTATTTCGCTAATGACAAACGTCTTCGGGTGTGTCAGCTTGAAATGTCACAGAACAAAATTTGAA[A/C]AACATGTCCGCGCCANTATCAATCATCTAACCACAAAATGACGAAATACAAAAAAACGGATAGTACTGCAACAAGATGCTGAAAAATATAATATGCAAAA
72329787_483	TTAGCGCAATATATATCTCTATCTCTGGGATTTTCCGACTGAAAACCCAATTACACTAAGTGCAATTTAGTGCGACGCAAAAGCAAGGTATTGGAATCAG[A/G]AACAGGGATAAGTAGCCGAATAGAAAATGTTCAGTAGGAGANAAGTAATCAGATGCTCGTCAATTAATTAAGTTTTGCTAGTTCTATCTTTTTACTTTGT
72329893_236	ATCGCAGCAGAAGTCAAAGCTTCAATATATTACCAATCAAANCGCAGTTGGATATTCATTTCATCCTCTTCCGACAAAAATTTCCCTAAAATAGCAAATC[C/T]CCGTTAATTCACAGTCCTCGAACACTGACATCAGTGATATTACCAGTGATTTCAATCTTCTAGACACTTCGATTCTCCTTTTTGTATGAGCTCATTTGTC
72334079_1066	TGCTGGAATAACTTTGATATGAAAATCTAAAAACTGGTTATTATGTTTTCACAAAGATCAACATGAAACAAAACGAAAATATAAGGAAGAAAATAACATC[A/T]TAAATAATAAAAACGTGGATGTTCTCTATTTTTGAATACTTTAAGGAATTATCGGTNATCATATCTCTCTTGATCTTGATTCATAAACCTTCTGTATAAA
72342938_226	ATATTTCAAAATAACCACACCAAACAGATAAANGTGACTACCTGTCCATCAATCCACTTCATTTGGAGAATGAGAAATCTGAAAATGATAAATCTCTTTC[C/T]ACATTCCCAAATCAAACCTNGCATTCGTATACACATATTTCAAATACCAGCTTATATCTTTTTTATATTGTAATGAAACGAATAATCTATAAGCACAATA
72355057_864	AAAAAGGATTTCTCCCACAGTACACTAGAGGACAGAAAACAAATATGTTCTTACACATTATGTAAGAAGTACAGTAGATTCACAAAATTGAAGAAACCCA[G/T]ATTAGAAGTCTTCAAAACGTAAAAGTACAATACTGAAAGCAAAATNACTAGCTTAGTTTGGCTGCAAATATTTTGTAACGATGCTAAATATTANTTGAGT
72356747_639	ATAATGATGCATTTTGTGGTACACTATATGGAATGTCCTCTCTAACAGAAATTATTTTCTCTAAGTTGAAAGCTTTCTTGGAGTACAAACAAATCGATTT[A/G]CTTTGTAATCAAGCAAACACAACGATCATTCATTAATTTTTCATCAGTTCTTACAGTTCTGACGGCTTCGGAACTGTTATTAGCTTTCGCTTCATCATTT
72361339_421	GTCTGTTAGATGTGCTGTACACTGTNATTGGTATTCATCCCCTTCCCCATAAACGAGAAATTNTTCGTTGGTCAGCGATTCGAAGCTACTTCATGTATGT[C/G]AACCACAAATACACGACTTGAAATTTCCATGAACGTTACCGGATAATTGATTCGGAATTGCTATTGGGGATACACACATTCTGTGGAATTTGCATGGAAA
72365169_210	TCAATACAGCTTCTGCAAGAATCACGAAAAAAGTCACGAAATAAATCGAGCCCTGGAAGAAATGGCATTTGGCATTCCTGGATGTGAGCCAGGCCTTTCA[C/T]AAGGTCATTCTAGCTACTAACACAAACCCAATAGAATACTCTTCAGAACCACTTAGATTTAATACGAACATAGATGCGAAAATTGAGAATAAAAATAAAC
72366325_952	TGAACCCTCTTCTGACCCATTGGTACAATCGCATTCTTTTCTCATTATCATCTTCAAGTATTTCTTCATGCAGTTGAACGTGGTAGAGATGCAATTTATT[C/T]ATTTTCAAAACATCGTACTGTGACCAACGTTCAATTTCCTGGCTGAAACTATCGTTCTCGAGGGATTTTTGATAATAATCAGTGGAAAATTTTGTTGAAA
72367878_637	AGAAGACGCAGCCTTGGGATTTGATGGATATTATGAATAACGTCACCAGCGTGCACAATTGTGTCGAGCATCAAAATCAAAAATGTGGTATAGGAGCTGC[A/G]TTTGACTCGCTGAACAGGGAAAAGTAAGTTTGTGAAAAGTGTGGAACTGGAAATGTCGATCGGTAAAATTTAAATCAGGATATTTTCATCCCATCAATAT
72370850_384	TTTTCAATAAATTTGTGGTGAACAAGAACGAGGATTTGGATGACTTATGTTAGCATGACAGTTATAACCTTCCACGATAGATTATTGGAATGGGTGTAGT[A/G]TGCAACATAGATATTTTCATACAGGGTGCGNTCTGGTATTTCGTAGCACTTCAACGAATTGATTTCAAAGTTTTGTTTGAGGGCTGTCTGGTATATAGGT
72372397_455	TTTTATCATTCTTGGATTACATTCATTATTATTGGAAATCTGCATAGATTCATTATTAACTAACATTCAGTAGGATTTNAATAGCCTTGAATTTGGCTCC[C/T]AATCAACCAATGTACTTTTTCCACTTCAATGTGTTAATGTAGATAATCAGTTATGATAAAATCCCACCAAAATCATGAATTATATTAGTTCAATTCAGCT
72374307_426	TTTTCTTCAAATCGCCCCTTTCTTTGGACATTTCTTTTTTAACAATTTCATATTCCATTCTTAAGCTATTCAATTCTCTGAGTCTCACGTCGTATAAAAC[C/T]TTCAACTGTTCATTCGTATCAGCATTACGATATTTATTCTGGACATCATCCAAAGAGACAACTGATACATTATTTGATGAATTGATAGTACTCTCATCGT
72377789_354	GTATTAATTCATAACAATATTTCACAGATAACAGGTACCATTAACGTTGTNGTTTTATTTTTCATAAAACTGACTGGCCATATATCATCCGATTCCCATA[A/G]AACATTAAACCCACGACATATTATGAATATGCAAAGGAACGTGGAATCACCTGGAAGTTCAGAAAGAAAATCGATTACTCGATCACGGAATCCTTTCAAA
72378923_803	TCATCAATAATTTATGCTTTCTGTCAATGTCATTAAAAATGATAATTGAGCAACCATTTTGTTGTTTTATATTTGTGTTCATCGAAGATATTTCTATCAC[G/T]TAGTNATGGCACAATAATAATTTCGGATGAAAAGTGAATTCCTAGCGTATACAAAATTGAGTTAATTATCATAGGTACTTCAAAATATTTCATTCATGCT
72384180_250	AGTTTTTCTTGCCTCTCTATCTGATGGAGTTTTTTGTACTAGGCAGCAGCAAATTACTTTGAGTACTCGCAGCAATTTTTCCCGGCGTCAGTTTTTTTCT[A/C]ATCCCATCACAATTTATACACTCTCCGTCATACAAGAAAAAGGNCGAATTACTTCGGGAGAAGCTTAATGTTTTCGAACAAGCGAGACTTTGTCTAATTA
72385772_306	GATATTTAATATATTCTTGAAGAAACAGGCAGAGGCTCATCATATTGCAATTTAACACTGTTCAAGGAAAAATAAATTCAGTAGGATTTTTGAGATATTT[A/C]AGAATACATTTTTTCGACTTTTTGTTGTGTTAATCGAAATCAGACAATATTGTTTATTATTGCTTTTCTTTCAAGATTTGTCCATTGTTTCCAATAATCC
72388309_1188	CTTGTTTGGCTTTCTCAACAATTAGTTCTTGACTGGAAAGGGACAGGTGGACTGAGGATTTGGTTTTTACAGATACTGACTTTGGAGTGGAAATGTTACC[A/G]TTACTTTCCGGCGTGGAAACGTTGGGTGTATTTGTCTGAACAGCATGAGCATGTGAAAGGCCCGGTAGAGAGCTAGCAGAAGTGGCAGAAGGAGTACTTG
72388571_199	CATTGGAGGTATTAAAATGAAGACTAACAAAAGATCTTTCTGANAGATATTCGTTGGAGATATAATGGTCACATGGTCGCGTATCATATTGTTCAGATCG[A/T]ATCTTGTAGAATTGTTGAATCAAAAATTATAGAAACAAGATCGCCTATTCCATTTGGGACCTAGGCTAGAGTTCACCAAGACAGTGTTTAAACACAAAAT
72388651_357	TGAAAATGTGGTCCTCTGAAGGGATGGTTTGAAAAATAGTAAAATGGAGTATGAGAAATTATCATCAGTCTTATTCTGAAAAATACGTATTTCAACCTTT[A/T]TTTGAGATTTCCCTATCGTCTTCTGTTNTTTCACATCAGATTGTGTATGTTAGAATCACCNACCATTTATTTCGGTATATTATCTATATCTGAATGATTT
72389933_517	GTTAATGATGATATGGATTCTTCTCAAATATCACTCGATGGAAAGAACAGGATGCAATAGAAGGAAGTTTATGTACAGAGGATTCTTCTAGATCTGGAAT[G/T]ACTACGTTTTGATTGAAAAAAATAATGGGAAAATTGGAGTTATGGTTATAATTTCATTGCGAGTTTTAGATATTGGTTTATATCGTGAATCTCACAAACA
72391350_178	GACCTTCGAATACATTTGGAAATAATAATTCACATCTCATTCATATTATCGTTTGCGAATATTTCAAAAAAGGAGTACCTAACACTGATAGAGAGCTGCN[A/C]CGCATTCACTAGGTATCTATTTCACGCTTTCCAATCATCGTGAAGACTAGAACAAATGGAAAAACAGATTCTAGGAGCAATTTATTTTCACAGTCANGGA
72392980_300	GTATGTTGAATGAAAATATATTTGAAATGTTTGACTATGCCTTGAAAAGCGCCTTGGTATATTGAGATTGATGGGTGCCAGCAAATTTGGACTTGTCATA[A/G]AGCCATTGGTAATTTCAAACGTAAATCAAATGGACGACTTTCTAGCGTGGATATATTGAGTGTTGATCTTATTGTATGAATTGCATAAAAAGGAGACCAA
72393742_1900	TGAGTGTTTGCTCATAGTCGTCAGCAAGGGAGAGGAACTGATATGCTTTCTCCCGTTCGATAGCAATTTGCTGTTCAATTTGTTTTGTCATCTCGTTGTT[A/G]GCATATACTTCTCTGGGTATTTCTTTAGTAGGGAAGTCGCGCATTAGGCTTTTAGCTGATGCAACTAAATTCGCAACTTTCACCATGTGACACCTGTTGC
72397096_766	CATTGTCAATTGTTTCTTTTGGATTCCCACTCTCAGTGGGTCCATTTCGTACATCATTAGTATTGTTAAGTGTTTCATCTGCCGATTTGGCAGTCATTCC[A/T]TCAGCAAGAGCTTTTCCTNCTATGTTGTCTTCACTTTCAGTTTTGGACAAAACATTATCACAAAGGTGTTTTTCACTCTCAGTTGTTGAACAACTTTTTA
72397343_451	TCATGTTGCGGGAAATCAATTTAGTTATTTCAGTGCATAAATAAAAGATAGCATAATTCAATAAGATAACGAAACGAAATATGGTAATAGACCTAATGAA[A/C]GTTTGATGACGAATCACATATACTTTTCCTTTAATATTTAGAAATATGTATATCCANGTACTTATGATTGTATGTCAAAAGTTTAGTAAACTAAGAAATT
72397475_314	TTTTACTAAACTCCGACTTTCAATAGATTCTGCGTGAGAGGCTCCAATCTGTGTCATTAATCTTGCCGTTTCTATTACTTTTCATAGCTCATATTTCAAA[C/T]AGAAATNNTGCTTTCTTTTGGAGCTACGTTTTTGATAGGGTATAACCTCCTCGTGCAGGAATTTTCAATCCTTAACTAGAACACATATGATATTCACAAC
72397835_167	TGCTTGTTCCAGGTTTTGAATCCAAAGCTGTGAAATATGGGGAAGATGAAGAAACATTCTCTCTACAACGTGCTGAAACCGGCGATGCCAGAATAAATCG[C/T]GAGCAACAGAGCAATGTTGTCAACCAGAGGAAAGAAACCCGATACTTCAAGCCAAGACCAAACAACCAAAACTCTAATGGTAACAACAACAATGAGAAAG
72399485_532	TATTGTAGGTTACAAGAAAATATTACCTGTTTACATCTGAGATTTACATATGNGAATTTGAGCTGACACATTGGGTGATCGTTGTTTACTGTACGTGGGA[A/G]GAATTATCTGCTACATTTAGCGAAAGGAGAAAATGGAGGTGTAACCAATTTGGAATAGTGTGTCATGCTACTTTTTCTTCTGATTTCGCACTTNGGTAAA
72400613_388	GTTCATTGTCCATCCCCGATGATNGATATTTTGAACAGAAACGTNGAAAAATACTGGACTAAACCAAAAACACCGTGAAGCTTAAATAAAAAACAATTTG[A/G]ATGTGCTTGTTTTTCTCAACAAACCAGGAAAATTAGCCCCAAATACAACAAATTCTTCAAAGCATTGGGCACTAGTATCAAGATGTGGCAAACTGATTTC
72401636_184	GTTCTTCTTTCTTATATGGATAACCACACAGGAAGGCTACATCAGTGCTGGATAATGAAGAACAATACTGGGGAAAATTCTGAAACCGTCTAGTACAGTC[A/G]ATTTACTCCTTAAGTAAGGTCTAGCTTTCCTAGGGTTCAACTGAAAGCTCAAGAGTTGTTATAGAGGTTTTTCGAGCTGCTGATTTAGAAAACTTCTTAG
72402126_520	AATTATAAGTTTGATGTTTATGTATATATAATGACTTCTTCTTGTTTCTGNAAAAGTGATAATGTTTTATATATCAACCAACTTACATCATCTCTTCATT[C/T]GCTTGGTGATACCAATCTTAATTTTTACACTACGTTTAACGTCATATTCGAAGTAATTAAAACGATGCATGCTCCACTTGACATCTTCCAACCTTATCTA
72403019_502	GAAGGGGAAAAATTCTATAACTTGAATTAAATTCGTAATTTTATAAGTTTGGTGGAGTTTGTACGCTTCGCAGAAAAGTATTAACGTTGCACTGAAGTAG[G/T]TATATCGTAAGCTATCGTGATTAGAAAACTTGCCATATTCTCAAGACTTTCATCCGAAGCAAATTATTCCCGGACATCGGCAGCGTAATTGAAAAGTGGA
72410755_307	TTTCAGGAAGTTGTTTCTTGCCCTTTGAACAATGAGGTATTTGAGTAATTTTTAGCTTTCTTAAACTTAAGCTTTTTCATTTATAATTTCTTCGGTCACA[A/T]GACAACATGAAAATAGTTCTTTTATTCACATCATTTTGAGAAAACAACAAATATNTATAATTGGAATATTTTTTCGCTGATGACCATTTCTCTTTTTCAT
72418493_504	CCTTCAGCTTTCAAATACTCTTCATCAATTGTTTTTTTATGAGTCCGTTTTGAAAAGTTTTTTCGAGATACTGTGCATATGTTACAAAATACCGGCCTAT[C/T]TGAATCTCTGCAGAATATGATAATGGTAACACTTGACTGGAAAAACGCAACATTGATATGGAATCTTATCGAGGGTTTGCAGATAGAAATGTCGGGAGCA
72421105_806	CAGAGCCCATGGCATCGAAGAATGTGAATTAACACTGCTGTGAAAAGAGATATGGTATCTTCAAATATGGATTAATATAACTGAATTGAAAAATCAATTC[C/T]TGAAGCAATTTACGAGTATAATGATATAATTGCAGAAGAACGTAACAAAAACTATTCGCCACACGCGGCATGAGACTGGATGTTTTNAAAATATCCCATT
72423422_1318	AACATTTTTTTCAATAAATGTTTCGGAAATCTATTTCAGTGACGGTCCAATTTCCATTCTTCCAAAATCTCCATGGGTCTAACAAATGCTACATCAAGCG[A/G]ATGGATTATGTGAGTTGAATGACTTGGCAAAAAAAATTGTCTGATAATCTTAGTCTCTTCTTCTTTTGATAACATCCACTGATAAGTGTGACGATATATT
72425662_234	AACAATATCGGCCCATATATGAGTTCACAGAACTATACTGTCTCTGTTGTTATTATTTCTGTAAAACTAACGATTCTCACGTAACAACCATACCTTTTTC[C/G]TCGTATTCCAAGCGATAAGTCAGATTATTCTGGGCTTATATCTGTAATCTTGAATAATGAGGAATACGNTGGTTAGGTGCGTCGATTGCCNAAGGGCTAT
72426537_891	TCAATTTATATTTAGAAATGAAAGGCTTTGAACACCATGTACATTGATAAGGTTGCTTTCCTGTATGGATCCTTCCATGTTCTCTCAACAAATATTCCAG[A/T]GGAAAAGACTCTGGACATAATTTACACTGGAACGGTACCTTTTCTTTATGCATTCTCATATGCACCAATAGACAACTGTTTTGTGCANAAGACTTTGAAC
72427142_404	GTAATTATGAACTATGACGGAACTGAAGAGAGTATATTTCTTCGACAGTGGGCTCTTATTTTATAGTTTAGCCACCAATTTTGTGATATTTCTAAAGCTC[C/T]CTTGGCTTTGGCACTCGCCATCCCCGTCCCTTACAGACTCATCTCGTTAATGACAATGTTTGCGTCTTCAGTACACCGATATCGATTGGTTCAAGAGAGC
72432873_851	AATATGAAACATTCTTTCGATTCATATCAATATTTTGTAGAATGTTTGTTTGGCATATCGTAGTCAAGCATATCAGAATCTGTCATCGTACTATTTCCAG[C/T]TGTGGCTCGAATACCACAATATCAGTTGACGATGATCGATTTTATAACTGCCCTTTGNCCTAGTCACCAAATTCATCAGGATATAATTGGGTTTCATCTC
72434163_596	ACTGCCAGGAAAGTATTGGACTAGTGTTCGGAAAACANAAGTCTGAAAAAGTAGACAAATTTGAGNATTGCTGGAAAGGGAAAAGTTGTTCTGATGAATT[C/G]GAAAGCGAAGATATATCGATAGATTCAAATTGGTGTCTGCCAGATTGAGATGATGATCCAGTAGGAGAAGGGATGACTCTTCGAGCAGAACATTTGAAGG
72437040_964	ATGGTAAAAAGAAACATTTAGAAAAATCTATAGGGGCAAAAGGTGGAGGGGTTGAAAAATTAAAATTTATTTGAGAAATTAAAATTTAATTCGGAAAATT[A/T]TAACTCGTTTTTATGGTGGAATTTTATGAATGCTAAGTATAAGTCCACTACAAAGTATCTTTTGATCACTCAATTGCAGAAAATGAGTTTTGTTCATTTA
47438131_257	AATTCGCTGAACGATATTNATGAATTTCGTTATGGATTTCGGGAAACAGAACTGCTCAAGCTCAACAATTTTGGAGATAACTTCGAAACTGGTGAACATA[A/T]CAGAGGAAAATAAATTGAGAAAACGCTTGGAAAACATGTCACGACCGAGAAATCAAATTGTACCTATCTGTCATTTATGCGTTCATCCGTCAAGATGATN
72438626_488	TTTCATCTTCAAGGTTGTTCGTGTTTTGTGACATGTGTGTCATGTTTAAAATATAATTTGTTCCACTTCACCTAATGAAAGATTATGGGGATTTTCGAGC[A/G]ATTATAAGAAAACNACATTTTTTTCAATCGAACATAACATCCTTGAGTCATCATGAAATCCTTGAAAATGAGNAAAATATATGTGATATTCTCCAGAAAA
72439672_192	AAGGGCATTATCATTGGAAAANAGTGTTCCCTATGTAAGAATCGATATGTCAATAAGTCCATTTCTCAAGCTACTAGAGAGATATTTGGATTTCAGGAAT[G/T]CAACAGATGTGGTACTTATTTTCGATGATGCATCAAGTGAGTACAACATCTGATTACCTAATTATGGTCTCCAAGTGTTCCCCTTAGCAATTCTTTGGNT
72439853_423	AGGCCAAATTCAGCCGTAAGTTTTCCAAACATTTACCTACTCTCCTGTCTTAGCGGTAGAGCTGTTTGTTTGTGGAGCACTAGTCAAAGCTCTTAAAGGC[A/G]AAGATTAAAGCCAAATTGTGTCAACAAAGCCGCATTCGTGGTCTTCGAAGATGAAATAATTACGTGCTGACAAACTACTTATTGATCTTGCCAAACTGAA
72440500_1548	GGTTATTCTCCGTCGATTTCGGATGAGTTTTTGTAGATGACGCCTTTACCCATAAGAAATTCTCATTCTGATCCTTTTTTGAAATATATTTCACTAAAGT[A/G]GTTATCAAGGCATACTATTATTTTCCCTAATTCGGGATCTTTGAGCTGTTCCGTTTNAATAGTAAGCGGTGATTGTGTTAGAAAATCCAGTGAGACCCAG
72440675_236	ATGATTTCATTATCAGCAAAAATCCTGAATACAAGGTGGCCGTTGAAGATTTCAGTTTGCTTGATCAACTTTCCCAAATCATTCAAGTTCCTGCAAAGCC[A/C]AAAATTGGACAACATCTCATCAGTTCTTGAGAATTAAAACGGTTCGATCACATCATTTCTCGCTGAACATAGAATTGAAATTATTAGAATCACAAATTAG
72441728_783	TCGTTACTTTTTCATGTTTTTAAGCCTCTCAAAAATGTTATTCTCATACTGTTTTTTGCGGAAATTTCAAGAACGCAGAACTTATTAATAGAGGGATGTT[A/T]AATTTTTCTAATTTGATTGATTATTTCACGGGATAATTTTCGTAACAACACAATATTTTTCTAAAAATATTTAGAATATGGGATATTTTTCCTGTGTTTT
72443023_1052	TTGGATCTTGTAGTTCATCGGCAATTTTTTCGGTCAACTCTTCGACGCTTTTCACAATATCGATCCCGTATTTGACTGATTTTCCTTTGTTGCCCATTGT[A/G]AATGGCAGGAAAGGACTTTCAGGAGCCTGTTTCATCAAGGGAACATCCTGTTTGTAGGATTCTTCAGAACGATCGTCCATGGTTTCTTCCNCNAGGGAGT
72443613_231	GGAAGCTTCGTAAATAAAAACCAATCTCATGCATATACAAGTGACATGAAAGAAACATGGGACTGGAATAAAATAATTTTTTTCTGTTAAAGACGTCATT[C/T]AACAAAAAACTTCGATTAAAATACGCNTTTGTTGATACATACATGATCAACATACATACACACGAATAGAACGTGTTTTTGCTACCATTTATGAATATAA
72444090_2432	TCTTCCACCAACATAACATTCATATTCATTGTTCAGNTTAGAAGCACAAGATGTTACAAAACCGGATGGACATTCATCAATTGTCCACAAGTGATGTGCC[C/T]NCAAAATGACATCGATACCAGGTTGCTGTTGTCTCTTTATCATATCATATAACCCTAGTATCTTCTCAACAAACTGAGAAACAACTCGAGTATGGTCCAG
72444401_728	CTTCTGGCATAATTCGATTTCGGCCAAATATAATTAATGGTTTTTCTTGCAGTCGCTACCTCCGTTAATTTCCTTTCGTTCTCCGAACGATATTCCCCT[A/G]TTTTTCCAGAATATCCGCAACACATTGTGTTGTGAGAAATCCAACACTTGATGGAGTATTCCCCAGGTGTTTCTAAATACCTCGTCATCACTTAGCGCCA
72444590_383	GTCCGAATTTCTAGATTACCCAACACGCCAAAATATCCTTTGTTCNTCTGTCCAATCTTTTCAGATGAGCAGTAGTCGGTGATGATGTTTAGAGGCATCT[C/T]GTTGAATCGAATTTACGTCTGACAGCACACCTCTATGGCAACCTTTCACCTCCNAAGATCACCTAGGTGACTACACAATGAGTCTCACACCCCAAGTCGC
72444800_198	TAGTGGTAAACCTGAACAACTCTCAGAAAACTTACAAATATAAATAGCAACACCATCAACTCAGAATAATAGTGAGAAGGAAAATTTGTGTGATAACTTA[A/T]ACCGTTTATTTATGTATATAAGTTGTTCAATACATCTGCTTCCATATGATACTTCATGTCTCTAATATTTTCTTTTAGTCGCTCGATAAACCACCTGTAA
72445148_524	GAAAAGGAATATTTCTTCAAAAACATTTGAATAATTCCACTATACTTACAGATTAAAAATCCTTCCTTAATCACAACTGCATCAAGGGTTTGAATATTAT[C/T]TACAAACGCGAAAACAACATAAAAAATATACCAACAAATTGAAATTAATCAAAAGATCTCTTAGAATATGTACCTATCTGGGTAAGTAAAGAGATTGTGT
72445747_937	TATAAATTTCTGCCAAATTTATTTTCCATAAAGAATTTGCAGAGCTCCTCGTATGATGCCAGATAAAAACAACTTTTGCTAAAAAAACTAGTTTTCACTA[C/G]CATTTTTTGCCATCGCTCACCATTGCAGCCAAAGAAAATGATTACTAGTTTCAGAAAAAACACAACCCCAACTTTAACAACAACTAAGATGCAAAATAAC
72446304_433	AATGCAATCAAGTTGGTTCGTTATCTCTTGATTTTTGGTGGAAATAGTTTTAGACCGATTTCAAGGTAAGAAGAGGAAATATTCAGGGGTAATATTTAGG[G/T]AAGTATTGTACTGTTAATGTCCTTATATTGTACGCGATCTTTGCAAAACACGTGATTCATATACTTTTTTTTGAAAAATGACGAATAAAAACNTCGAACC
72446378_229	CTTGCTTCCAAAAATGTCTTATTCATTCCAGATTTTATCTACAATCGCTTGCTGTCATCATTTTCAAATAAATAAGATTTCCTGAAAGTTTTCTATTTTT[C/G]AAGGAATCATCTTCAAAGTCGCTGAGATCGCTTAGAAATNCAGGCTGAACAAATANATTTATCCGAAAATGTCACAGAGGGGTTGCTCATCGAAAAGAAT
72446413_627	TATGAAATATTATCATTCTTGCGTGATATTCGTATTTTCTTTGAAATTATGTTACACATATAGCAATTCACCCATATTAACTTCCATCTGAGCTCCTTGA[C/T]TAAATCCAATNAATATTTTTCCAAACCCATCCGAATCAATGAATGAATCGATTATGAATAAAATACCTGAACTGTTCAGTCATCATGAATCATTATTGTG
72447006_692	CGACGAATATTACTGTGATCATCATTTCCAACTCCTTCGGAATAGTGTTATTGACTCTAGGACTCGACGTGAACACTCTGAAGATGATACAATCCCATCA[A/G]AGTTTGCATCCAAAATATTCGGTTTCACAATCATACTCCTATGACAATAGAACCGTCACAGATAGAGTTTGGAGTGACAATTCCACACGACGTTATTGAG
72447735_230	AGTAAAGCTTTATTGATTTCTTNTGAACACAGTCTGTGTAACTTTCACGTTTTACGTATATAACTTTATCGATTATCTCCTATCTACAATGCACAATTCT[G/T]GTATGTATATACGTTAAATTCGTTCCCGTACCAAGAGTGCCTCATCTCCAGCAAAACGAGATTCATCAAAGATGTTCTACTCATTGGGGTTTTCAATTTT
72448184_218	AGTTTTGCACATTCTACAGGATATACATGTGAATAAATTACTTGAAGGTAAATTAGTCAAGTCACAATTGAACTTGAAATNCAATAACTTAGGTGTTGCA[C/T]AAATATTACTACACTCAGTTCAGTATATTTTTCGTTATTCTCATATCTCAGTTATGGAATTGTACTCTGGGGCAACTGATCTACAGCTTTTAGTGTTTTC
72448472_493	TTATTTCTTGTAACTGTTAATTTAAGAATTCATNCATTTTTAAATTTTAATTTCTAATCGAGGCAAAACACGAAAACATCGTGAAGGTATTTCATCCAAG[G/T]GAGACTTATATCTTTTACACATGTATGCACCTGTATAGGGTAAAGTAACACGATTGTTTATATGAAATTACAGAGGCTGGGTATTTATTAATATTGTAGA
72449164_2204	TTGCAAGTTGGAAAGAATGCTTTCGACATTTCCGTAAAATCCTCCTAGAAATTTGAATGTTTCTTTTCTAACAGTTTTTCATTCCCTGTCATTTTAGTAA[C/T]GCCATATTCACATCGTACTTTCCAGTTTTATTTTTATAATCCTCCGACTCTCAGTTCTAGAAACATTCATTTGCCATGTACATCTCTATAAAACTGATCC
72450458_442	TACACCTGCATTGAATATTTTTTCAGTCAGTTCCATTCTTTGGAAAAGGATAGAAAAAGCCTTCCGAACATACTGAGCTTATTTATTAGAAAAACTGGCA[A/T]TGAAAATCGTAGTGAATATTACTTTTTTTTTAGCAAAATCCATCAATCCTAGAAATGAGTATTATTCAAAGAACACATTTGACCTAAAACCAGTCCTGAG
72450965_1271	GGTCAAGAAATGTTTTGGGAGCGGCATAAATTTGTTTCACTTTGTGATTTTCATGACGGTTCGAAAATAATTCTGAGGCAGTGTCGTCTGTAGTATATAT[A/T]TTTTTAACATTATCGAAAAATGCATGGCCACAATCACGCTTCTGTTTTTCGGCAGTGTTGGTTTTTTTGGNATAATCACCAAATGACTTCGTCTCATTGT
72451825_1077	ATAGTTGAAACTGGGAACATTTCCAAAATTTCTTATTTTCAGAATTCAGTTATGCTGAGTGGTGCAATGGTGCGAATGTTATAACTTCTGAACAGCAAAG[G/T]AATTGTTAGAACAGTAATATCGTTCGACAATCTGATTGATTTTTCTGTACTGCTTGTGTGATCACGGAGTTTACATTATATCAGCTTGGTACACACAGGA
72452817_531	AACAGAGATTACTGACCACCTAAGTCGAAAGGCCGTGGTATCCGATTCAGAGCAAATGCGATGCTGACTGCGACCGACTTGAGCAAATGTACATTTAAAT[A/T]CATTCTCTAATGAACGACACGCTAACTAGCGAAATTTAATACCTTTACTTAATCAATTGCATTTAAATTTTCGATTTTTTCGCTGATAGGGTACTCGAAT
72453577_723	TACTCATCATGACATTATTAACTCAAGTTTTCCTTCTATTCCTTNCTTTTNACTACAAAATATGGCCCTCATAGGTCTATAGAATATGTTCCGATAACCT[A/T]ACTCCTGTGATTCGGCTCCTAACACATTATCGATGTTCATTTCTACGCGCTACCATTGGTAGTGATGTCTGACCAATATTACTTTCACTACACGAATAAG
72453680_1014	TTGGTGGATTTGTCTTTTTGTATGCTCTCTCTGAAAAANAAAATACTGTAGGGAAAGTATNAAAAAAATGCGTTATTTATCTTAAATGATTCATGATATG[A/G]CAGCACGACCATCAGAAATGTCATGGATCGTTCTGCAATGGAGTTCAACTAATGGCCCCTATGGGAAACATGATTCATTGCACACAAACTATTTTTTCCT

## Sheet: Examples
SNP ID	Sequence
MARKER_SLASH	ATAACTACTTTTAAAGGCACATTATTCAACCTCACTGTGCATTTCATCCTC[A/T]TGCATAATGACAGTTATTCTCTCCCAAGTCTCCTTCTGGCTCAACAGAGA
MARKER_IUPAC	ATAACTACTTTTAAAGGCACATTATTCAACCTCACTGTGCATTTCATCCTC[W]TGCATAATGACAGTTATTCTCTCCCAAGTCTCCTTCTGGCTCAACAGAGA
AVOID_BASES	ATAACTACTTTTAAAGGCACAMTATTCAACCTCACTGTGCATTTNATCCNN[W]TGCATAATGACAGTTATTCTCTCCCAAGTCTCCTTCTGGCTCAACAGAGA
SUSPICIOUS_BASES	ATAACTACTTTTAAAGGCACATTATTCAACCTCActgtgcatttcatcctC[W]TGCATAATGACAGTTATTCTCTCCCAAGTCTCCTTCTGGCTCAACAGAGA
ALSO_OK_1	ATAACTACTTTTAAAGGCACATTATSCAAACCTCAYYTGCATTTCATCCTC[W]TGCATAATGACAGTTRTTCTCTCCCAAGTCTCCWWCTGGCTCAACAGAGA
ALSO_OK_2	ATAACTACTTTTAAAGGCACATTATTCAACCTCACTGTGCATTTCATCCTCA/TTGCATAATGACAGTTATTCTCTCCCAAGTCTCCTTCTGGCTCAACAGAGA
NOT_OK	ATAACTACTTTTAAAGGCACATTATSCAAACCTCAYYTGCATTTCATCCTCWTGCATAATGACAGTTRTTCTCTCCCAAGTCTCCWWCTGGCTCAACAGAGA
BAD SNP/ID	ATAACTACTTTTAAAGGCACATTATTCAACCTCACTGTGCATTTCATCCTC[A/T]TGCATAATGACAGTTATTCTCTCCCAAGTCTCCTTCTGGCTCAACAGAGA
SNP ID	Explanation
MARKER_SLASH	The slash character "/" is used to mark the SNP
MARKER_IUPAC	A IUPAC character "W" is used to mark the SNP
AVOID_BASES	The N characters are used to completely avoid bases.
SUSPICIOUS_BASES	The lower case characters "ctgtgcatttcatcct" are used bias the primer design algorithm to favour the uppercase bases.
ALSO_OK_1	Although other SNPs are marked, only the SNP in square brackets will be targeted.
ALSO_OK_2	Although SNP is not in brackets, it is the only one and will be targeted.
NOT_OK	Even though the W SNP in the middle is coloured blue, the design algorithm does not know which SNP to design to. This sequence will be rejected.
BAD SNP/ID	The sequence is OK but the ID has spaces and a slash character. Non alphanumeric letters will be removed from the ID.
IUPAC Code	Meaning
A	A
C	C
G	G
T/U	T
M	A/C
R	A/G
W	A/T
S	C/G
Y	C/T
K	G/T
